# Supplementary material for: Diaqua­bis­(2-iodo­benzoato-κO)bis­(nicotinamide-κN 1)copper(II)
Source: Acta Crystallogr Sect E Struct Rep Online. 2012 Aug 8;68(Pt 9):m1162–3. doi: 10.1107/S1600536812034587 (PMC3435587; doi:10.1107/S1600536812034587)
Supplement: Supplementary file 2 [file e-68-m1162-Isup2.hkl]

#
# h,k,l, Fc-squared, Fo-squared, sigma(Fo-squared) and status flag
#
data_I
_shelx_title ' om3 in P 21/n'
_shelx_refln_list_code          4
_shelx_F_calc_maximum      251.54
_exptl_crystal_F_000       813.88
_reflns_d_resolution_high  0.7466
 
loop_
 _symmetry_equiv_pos_as_xyz
 'x, y, z'
 '-x+1/2, y+1/2, -z+1/2'
 '-x, -y, -z'
 'x-1/2, -y-1/2, z-1/2'
 
_cell_length_a     8.1617
_cell_length_b    18.3365
_cell_length_c     9.7047
_cell_angle_alpha  90.000
_cell_angle_beta  103.573
_cell_angle_gamma  90.000
 
_shelx_F_squared_multiplier     1.000
 
loop_
 _refln_index_h
 _refln_index_k
 _refln_index_l
 _refln_F_squared_calc
 _refln_F_squared_meas
 _refln_F_squared_sigma
 _refln_observed_status
   2   0   0     5922.44     6480.79     89.88 o
   4   0   0    26840.11    28784.00    787.97 o
   6   0   0      511.62      587.97     17.35 o
   8   0   0    11229.18    11185.45    173.33 o
  10   0   0      732.75      760.37     44.03 o
   1   1   0     8380.54     8757.88     75.11 o
   2   1   0    23238.92    24706.36    280.60 o
   3   1   0     6736.67     6875.92     71.62 o
   4   1   0     1812.23     1994.47     30.66 o
   5   1   0     1099.79     1088.54     22.73 o
   6   1   0     9743.16     9889.87    160.90 o
   7   1   0     1290.19     1294.42     32.28 o
   8   1   0      177.79      302.41     23.00 o
   9   1   0      482.95      480.85     19.19 o
  10   1   0     2223.27     2207.61     55.30 o
   0   2   0     1175.49     1167.25     37.13 o
   1   2   0     2137.80     2260.91     19.03 o
   2   2   0     2149.99     2338.87     33.99 o
   3   2   0     6931.95     7419.81     65.55 o
   4   2   0    28354.09    28811.96    302.43 o
   5   2   0     1332.80     1308.84     19.01 o
   6   2   0     5134.44     5260.48     66.50 o
   7   2   0     2347.64     2502.61     41.93 o
   8   2   0     3465.85     3436.75     94.31 o
   9   2   0      215.94      254.13     30.56 o
  10   2   0       11.78       25.55     10.91 o
   1   3   0    10727.50    10648.48     77.66 o
   2   3   0    36477.02    37184.78    461.40 o
   3   3   0       35.66       51.26      2.90 o
   4   3   0      251.96      323.62     12.24 o
   5   3   0      219.39      209.19      8.50 o
   6   3   0     9271.32     9357.51     99.07 o
   7   3   0     4790.74     4688.52     56.69 o
   8   3   0      519.43      683.07     43.37 o
   9   3   0     3171.49     3146.60     55.38 o
  10   3   0     2221.65     2209.06     46.21 o
   0   4   0    22889.91    20852.26   1167.30 o
   1   4   0    33336.37    33074.64    317.81 o
   2   4   0     1294.79     1288.79     14.16 o
   3   4   0     9033.17     9385.27     94.01 o
   4   4   0      238.06      214.30      5.64 o
   5   4   0     4623.68     4750.83     46.79 o
   6   4   0      392.82      444.62     23.15 o
   7   4   0      120.95      182.26     14.97 o
   8   4   0     4460.10     4285.76     81.72 o
   9   4   0      859.82      945.70     33.57 o
  10   4   0      490.63      536.19     22.34 o
   1   5   0    26771.88    27868.86    188.31 o
   2   5   0      481.32      503.27      6.75 o
   3   5   0    13095.97    13153.09    115.19 o
   4   5   0      348.08      356.62      8.83 o
   5   5   0    20869.96    20963.02    183.06 o
   6   5   0     1275.36     1243.15     21.25 o
   7   5   0       11.44       20.37     10.52 o
   8   5   0      113.25       93.22     22.67 o
   9   5   0     1976.34     1991.27     51.74 o
  10   5   0      336.71      312.06     23.21 o
   0   6   0     4354.78     4433.87     65.94 o
   1   6   0     1416.24     1309.76     17.28 o
   2   6   0     3171.79     3164.20     28.49 o
   3   6   0    16690.10    17176.53    219.19 o
   4   6   0    10685.61    10803.51    110.05 o
   5   6   0     3653.85     3578.64     43.15 o
   6   6   0     1216.99     1187.32     25.97 o
   7   6   0     9704.32     9466.53    121.02 o
   8   6   0      756.01      716.08     27.97 o
   9   6   0      718.50      759.06     42.06 o
  10   6   0        3.07       11.90     12.00 o
   1   7   0    19489.75    18394.78    135.74 o
   2   7   0       84.59      106.42      3.92 o
   3   7   0     2334.45     2345.40     25.26 o
   4   7   0      259.76      288.53      8.30 o
   5   7   0     2351.38     2247.29     30.53 o
   6   7   0      266.95      270.92     12.92 o
   7   7   0     3582.89     3449.04     54.78 o
   8   7   0        0.19        4.65      8.14 o
   9   7   0     5110.54     5120.66    130.45 o
  10   7   0      115.53       90.16     64.73 o
   0   8   0        0.61        9.83      2.89 o
   1   8   0    15330.93    14999.27    112.42 o
   2   8   0     5566.64     5613.90     45.49 o
   3   8   0    16576.18    17118.71    137.28 o
   4   8   0     3174.61     3188.80     33.67 o
   5   8   0     4800.89     4796.75     66.99 o
   6   8   0       19.77       28.36      6.71 o
   7   8   0     6242.84     6207.84     87.11 o
   8   8   0      173.56      162.16     18.08 o
   9   8   0      843.96      788.98     32.93 o
  10   8   0      139.17      154.14     19.89 o
   1   9   0      573.81      563.65      9.55 o
   2   9   0      456.38      392.80      8.44 o
   3   9   0     9019.75     8781.87     73.86 o
   4   9   0      610.12      666.10     14.04 o
   5   9   0     7119.09     7102.03     93.53 o
   6   9   0        8.79       23.07      6.75 o
   7   9   0      553.48      513.40     18.92 o
   8   9   0      103.95      126.11     12.29 o
   9   9   0      548.69      516.64     27.30 o
   0  10   0    11732.49    10703.51    127.19 o
   1  10   0     1436.82     1288.61     15.28 o
   2  10   0     6258.91     6503.35     57.44 o
   3  10   0     3096.57     3032.14     29.90 o
   4  10   0     1334.39     1288.53     21.52 o
   5  10   0     3060.22     3031.22     49.04 o
   6  10   0      506.40      529.80     18.80 o
   7  10   0     1582.26     1663.21     58.12 o
   8  10   0     3625.33     3578.23     95.22 o
   9  10   0      709.05      685.51     31.53 o
   1  11   0     5167.80     4898.96     42.62 o
   2  11   0    11027.63    10761.06     84.40 o
   3  11   0     2223.30     2246.45     31.87 o
   4  11   0      276.19      277.75     13.66 o
   5  11   0       42.66       39.68      7.71 o
   6  11   0     5922.26     5803.01     83.28 o
   7  11   0     2085.22     2101.08     42.27 o
   8  11   0      191.27      193.58     15.24 o
   9  11   0     2331.28     2400.45     62.68 o
   0  12   0     5506.48     5180.88     69.32 o
   1  12   0      298.12      269.78      7.14 o
   2  12   0      629.73      583.94     10.14 o
   3  12   0     1488.11     1516.47     31.30 o
   4  12   0     7669.92     7478.31     83.86 o
   5  12   0      373.88      403.92     16.63 o
   6  12   0     1022.11     1039.24     27.57 o
   7  12   0      292.43      327.11     17.62 o
   8  12   0      909.09      869.00     27.52 o
   9  12   0      575.44      523.70     28.91 o
   1  13   0        8.12       16.18      3.13 o
   2  13   0    15343.84    14873.65    115.26 o
   3  13   0     1471.51     1433.87     25.22 o
   4  13   0      153.84      173.83      9.85 o
   5  13   0      738.84      739.93     22.74 o
   6  13   0     8591.51     8558.77    116.41 o
   7  13   0       20.69       17.59      8.34 o
   8  13   0      374.94      402.35     20.69 o
   9  13   0      251.59      284.94     25.64 o
   0  14   0    11926.28    11618.44    141.96 o
   1  14   0      515.37      581.28     11.12 o
   2  14   0      561.57      559.89     13.81 o
   3  14   0        1.75        9.76      5.98 o
   4  14   0     3586.33     3600.07     58.30 o
   5  14   0     1684.46     1707.54     37.03 o
   6  14   0       13.92       18.22      8.19 o
   7  14   0       20.75       37.63      9.64 o
   8  14   0     4559.24     4616.98     77.14 o
   1  15   0      146.81      151.37      6.85 o
   2  15   0     5627.55     5509.20     60.24 o
   3  15   0      960.35      956.16     23.70 o
   4  15   0      300.02      305.72     16.91 o
   5  15   0     2529.10     2557.58     52.10 o
   6  15   0     3262.39     3288.43     58.90 o
   7  15   0       22.22       27.14      9.51 o
   8  15   0        0.84        9.04     11.58 o
   0  16   0     2217.39     2207.43     39.43 o
   1  16   0     1281.64     1304.60     20.24 o
   2  16   0     1092.75     1101.85     20.93 o
   3  16   0      626.50      662.01     18.24 o
   4  16   0     6535.77     6470.55     93.19 o
   5  16   0       63.93       69.82     10.79 o
   6  16   0      234.21      272.12     18.50 o
   7  16   0      536.60      497.81     23.62 o
   8  16   0     1805.42     1804.30     44.42 o
   1  17   0     4987.45     5034.11     57.27 o
   2  17   0     3263.87     3232.22     41.88 o
   3  17   0      367.83      385.26     15.02 o
   4  17   0      115.55      100.73     12.26 o
   5  17   0      475.65      500.59     21.49 o
   6  17   0     1969.70     1991.03     44.62 o
   7  17   0     1036.58     1066.38     55.09 o
   0  18   0     4583.34     4649.72     69.63 o
   1  18   0     1595.55     1678.97     27.71 o
   2  18   0       79.81       98.21      8.40 o
   3  18   0     2526.87     2544.74     41.93 o
   4  18   0      103.84      103.14     12.62 o
   5  18   0      893.14      928.71     29.44 o
   6  18   0      507.76      442.99     22.00 o
   7  18   0     2633.82     2759.48     57.20 o
   1  19   0     1269.84     1313.01     24.52 o
   2  19   0      413.06      432.60     14.49 o
   3  19   0     5554.03     5530.46     71.99 o
   4  19   0      114.49      124.12     13.87 o
   5  19   0     4179.86     4390.37     75.11 o
   6  19   0     1013.81      988.63     32.23 o
   0  20   0      143.79      174.16     24.32 o
   1  20   0     1717.79     1762.78     29.70 o
   2  20   0      796.68      794.38     19.63 o
   3  20   0     1175.37     1254.69     33.64 o
   4  20   0      756.47      760.17     32.79 o
   5  20   0     1534.36     1589.72     40.95 o
   6  20   0      117.46      114.20     14.79 o
   1  21   0     3877.20     4026.71     58.22 o
   2  21   0      243.22      251.19     13.47 o
   3  21   0      119.16      133.33     14.16 o
   4  21   0        0.63        2.79      9.20 o
   5  21   0      885.92      902.46     31.21 o
   0  22   0      234.76      235.28     29.57 o
   1  22   0      943.91     1037.47     29.43 o
   2  22   0      147.16      164.72     11.65 o
   3  22   0     1241.20     1344.31     36.41 o
   4  22   0     1497.63     1476.09     57.93 o
   1  23   0       47.00       72.06     10.00 o
   2  23   0     1217.77     1228.99     29.78 o
   3  23   0     2852.02     2907.02     57.80 o
   0  24   0     3136.47     3174.90    105.15 o
   1  24   0      385.10      390.74     18.22 o
   2  24   0      528.63      545.91     24.50 o
  -7   0   1    10167.78    10133.86    153.37 o
  -5   0   1      500.53      613.18     42.72 o
  -3   0   1    32474.62    33310.24    453.79 o
  -1   0   1     3953.88     3928.70     79.52 o
   1   0   1      118.98      119.48      7.25 o
   3   0   1      341.38      403.44     15.94 o
   5   0   1    15624.29    15480.68    354.92 o
   7   0   1    14153.53    14087.22    209.58 o
   9   0   1     1090.89     1229.83     38.11 o
 -10   1   1      450.96      470.20     23.93 o
  -9   1   1     6746.97     6846.78     96.50 o
  -8   1   1      627.53      683.55     17.64 o
  -7   1   1      563.62      813.45     17.11 o
  -6   1   1      601.90      629.29     16.39 o
  -5   1   1    19206.94    19322.90    187.95 o
  -4   1   1     4449.77     4830.98     50.86 o
  -3   1   1      795.58      940.78     16.22 o
  -2   1   1      371.42      419.77      9.52 o
  -1   1   1    27947.15    29051.43    321.25 o
   0   1   1     3096.01     3308.50     54.57 o
   1   1   1     2483.60     2772.91     32.94 o
   2   1   1     3604.75     3560.05     33.25 o
   3   1   1    26888.77    27653.93    357.50 o
   4   1   1      189.33      186.74      4.30 o
   5   1   1     2935.63     2840.63     40.84 o
   6   1   1       50.79       64.29      5.82 o
   7   1   1     3509.32     3664.42     61.66 o
   8   1   1     1472.27     1410.23     27.18 o
   9   1   1     1539.52     1587.32     67.49 o
  10   1   1     1505.52     1462.11     64.73 o
 -10   2   1      409.72      422.43     23.22 o
  -9   2   1       74.88      161.18     16.65 o
  -8   2   1     1858.65     1871.21     45.01 o
  -7   2   1     9666.44     9817.81    104.79 o
  -6   2   1     1619.89     1613.42     18.06 o
  -5   2   1     1894.04     2001.20     29.97 o
  -4   2   1     2649.75     2548.51     26.58 o
  -3   2   1     9285.96     9730.37    110.65 o
  -2   2   1     1253.08     1303.50     15.61 o
  -1   2   1     4667.95     4899.84     39.38 o
   0   2   1     1466.56     1395.24     17.45 o
   1   2   1    36983.36    37974.46    297.64 o
   2   2   1     1599.86     1488.49     15.93 o
   3   2   1    10323.35    10565.60    104.95 o
   4   2   1      949.72      864.54     18.89 o
   5   2   1     4074.71     4136.81     54.56 o
   6   2   1     1459.93     1484.88     23.54 o
   7   2   1      121.55      240.24     15.56 o
   8   2   1     1677.96     1595.17     29.05 o
   9   2   1     4352.16     4334.75     69.66 o
  10   2   1        2.42       26.29     11.15 o
 -10   3   1     2251.26     2204.80     45.58 o
  -9   3   1     2881.39     2852.65     63.33 o
  -8   3   1       18.96       61.96     11.04 o
  -7   3   1      509.20      619.52     30.64 o
  -6   3   1      404.95      439.58     14.19 o
  -5   3   1     4165.11     3909.99     58.72 o
  -4   3   1    14876.73    15334.81    149.49 o
  -3   3   1    11297.39    12124.27    106.06 o
  -2   3   1    14363.38    14817.15    116.19 o
  -1   3   1    10795.01    10929.91     86.41 o
   0   3   1      439.34      479.53      6.41 o
   1   3   1    14177.46    14929.04    117.04 o
   2   3   1     1111.76     1141.19     13.16 o
   3   3   1    11758.81    12403.47    122.79 o
   4   3   1     3580.45     3677.66     42.17 o
   5   3   1      576.86      624.09     32.35 o
   6   3   1     7446.32     7609.90     94.77 o
   7   3   1     6578.69     6669.45     90.52 o
   8   3   1      187.89      317.49     19.18 o
   9   3   1     1791.92     1757.10     56.13 o
  10   3   1      109.72      104.83     12.87 o
 -10   4   1     2250.72     2238.19     57.74 o
  -9   4   1      260.30      264.60     19.26 o
  -8   4   1     1673.81     1713.68     43.77 o
  -7   4   1        6.68       19.14      8.38 o
  -6   4   1     5346.06     5336.71     58.40 o
  -5   4   1      309.23      307.63      9.47 o
  -4   4   1     4537.82     4327.77     41.81 o
  -3   4   1    12712.92    12393.77    108.81 o
  -2   4   1     1299.68     1398.41     19.11 o
  -1   4   1     2615.57     2549.45     24.37 o
   0   4   1      385.13      294.89      5.57 o
   1   4   1      227.12      292.97      4.82 o
   2   4   1     4994.17     5121.26     42.80 o
   3   4   1     4533.39     4936.66     72.76 o
   4   4   1     6750.79     6513.49     69.37 o
   5   4   1    10453.14    10452.20    108.21 o
   6   4   1      183.81      216.65      9.38 o
   7   4   1      781.52      874.94     26.23 o
   8   4   1     5258.08     5188.59     95.01 o
   9   4   1      509.22      480.25     19.93 o
  10   4   1       40.01       71.67     19.05 o
 -10   5   1     1003.31      965.26     37.13 o
  -9   5   1      645.79      701.56     29.10 o
  -8   5   1     6817.88     6876.72     93.88 o
  -7   5   1       24.79       46.39      7.90 o
  -6   5   1    24126.06    23434.12    229.90 o
  -5   5   1     5233.67     5078.85     56.72 o
  -4   5   1        2.54       37.67      8.17 o
  -3   5   1       26.23       27.28      2.88 o
  -2   5   1    13878.52    14289.17    139.20 o
  -1   5   1      156.10      140.64      3.85 o
   0   5   1    24666.31    23826.53    204.59 o
   1   5   1      225.82      281.11      6.75 o
   2   5   1    30934.85    31008.18    241.95 o
   3   5   1     3346.44     3261.98     37.63 o
   4   5   1      169.84      191.43      7.17 o
   5   5   1       42.52       51.09      6.69 o
   6   5   1     6061.03     5930.13     90.40 o
   7   5   1      644.47      637.23     24.70 o
   8   5   1      765.91      897.73     42.72 o
   9   5   1       37.74       56.52     15.77 o
  10   5   1     3967.27     3817.54     67.57 o
 -10   6   1     1408.48     1418.71     44.90 o
  -9   6   1       23.79       26.29     13.14 o
  -8   6   1     6455.18     6276.14    104.97 o
  -7   6   1      353.67      405.56     22.17 o
  -6   6   1     2750.59     2713.51     43.27 o
  -5   6   1     2936.86     2840.65     35.23 o
  -4   6   1     7285.50     7168.91     75.07 o
  -3   6   1      861.67      864.71     14.12 o
  -2   6   1     8304.10     8205.60     68.11 o
  -1   6   1      259.45      251.17      5.82 o
   0   6   1    49248.13    48172.30    413.42 o
   1   6   1     8979.81     9141.70     69.28 o
   2   6   1     2161.11     2148.82     20.89 o
   3   6   1     5911.22     5998.76     51.01 o
   4   6   1    21348.13    21263.15    209.02 o
   5   6   1      474.26      462.15     11.83 o
   6   6   1     1153.08     1155.84     23.19 o
   7   6   1      733.05      693.12     22.05 o
   8   6   1     3580.95     3571.05     73.60 o
   9   6   1      838.17      936.50     47.32 o
  10   6   1      116.46      112.93     14.38 o
 -10   7   1     1567.38     1503.44     46.96 o
  -9   7   1       27.38       36.80     13.80 o
  -8   7   1      942.69      896.13     25.17 o
  -7   7   1      220.52      219.54     13.03 o
  -6   7   1     1382.04     1417.00     28.71 o
  -5   7   1      530.68      553.42     15.88 o
  -4   7   1     7989.42     7525.47    108.73 o
  -3   7   1        1.46        2.65      2.96 o
  -2   7   1    38737.06    38065.00    297.80 o
  -1   7   1     1372.80     1407.53     17.24 o
   0   7   1      117.77      123.22      6.61 o
   1   7   1      631.27      709.76      9.16 o
   2   7   1    13862.78    14272.64    115.00 o
   3   7   1       15.16       21.75      3.19 o
   4   7   1     3624.50     3555.95     42.68 o
   5   7   1        1.33       11.31      3.94 o
   6   7   1    19259.63    19033.39    223.91 o
   7   7   1       33.81       38.16      7.73 o
   8   7   1        3.42       24.41      9.46 o
   9   7   1       21.51       10.24     10.56 o
 -10   8   1     1355.93     1322.27     59.15 o
  -9   8   1      346.54      397.31     23.53 o
  -8   8   1     2373.36     2365.77     44.59 o
  -7   8   1     1801.86     1672.65     34.24 o
  -6   8   1     4158.76     4236.41     69.74 o
  -5   8   1      263.58      250.56     11.59 o
  -4   8   1    13312.48    13219.22    145.99 o
  -3   8   1       64.62       63.47      4.96 o
  -2   8   1     1075.96      949.50     11.04 o
  -1   8   1     1100.17     1111.41     15.32 o
   0   8   1    17103.54    16458.56    145.51 o
   1   8   1     5412.48     5179.77     42.47 o
   2   8   1     5775.40     5832.11     50.79 o
   3   8   1     4355.62     4325.13     39.38 o
   4   8   1     7979.16     8007.79     80.17 o
   5   8   1      615.17      601.60     17.76 o
   6   8   1      991.39      981.60     24.46 o
   7   8   1      397.50      396.68     16.68 o
   8   8   1     4717.40     4776.61     92.39 o
   9   8   1      688.47      681.03     36.47 o
 -10   9   1     1014.33      958.72     38.16 o
  -9   9   1     1049.27      977.12     90.36 o
  -8   9   1     2949.54     2920.03     52.30 o
  -7   9   1        1.51       28.63     22.08 o
  -6   9   1    10620.53    10624.14    133.84 o
  -5   9   1     1553.89     1513.80     29.98 o
  -4   9   1     1314.44     1251.71     20.72 o
  -3   9   1      128.72      127.92      7.68 o
  -2   9   1     2902.81     2910.02     26.99 o
  -1   9   1     5004.31     4731.89     51.14 o
   0   9   1     8300.48     7792.52     79.74 o
   1   9   1      784.17      872.78     11.41 o
   2   9   1    12920.59    12005.75    100.15 o
   3   9   1     5045.25     4976.88     44.95 o
   4   9   1      101.81      130.24      7.33 o
   5   9   1        8.37       19.07     11.46 o
   6   9   1     3357.80     3378.22     54.30 o
   7   9   1     1630.93     1588.90     36.05 o
   8   9   1     1521.48     1506.04     44.29 o
   9   9   1      396.71      417.87     46.00 o
  -9  10   1      308.64      295.44     22.74 o
  -8  10   1     1307.26     1281.34     32.13 o
  -7  10   1     1798.79     1754.83     36.90 o
  -6  10   1      982.35      958.50     25.02 o
  -5  10   1       54.59       55.36      7.67 o
  -4  10   1     2045.26     1923.19     28.35 o
  -3  10   1    10157.85     9794.08    102.94 o
  -2  10   1     2331.88     2243.80     22.31 o
  -1  10   1     6087.79     5984.15     59.09 o
   0  10   1     8893.31     8590.22     81.18 o
   1  10   1     3855.63     4021.02     35.55 o
   2  10   1     2382.81     2386.92     23.52 o
   3  10   1      554.30      567.84      9.82 o
   4  10   1     3893.58     3783.64     56.52 o
   5  10   1    10879.02    10753.85    135.04 o
   6  10   1     1506.36     1434.49     31.57 o
   7  10   1     2040.51     2065.01     41.12 o
   8  10   1     1764.78     1740.25     49.15 o
   9  10   1      262.46      279.53     23.83 o
  -9  11   1     2208.52     2123.74     57.35 o
  -8  11   1       15.70       10.41      8.16 o
  -7  11   1       47.81       48.17      9.37 o
  -6  11   1      164.31      175.68     12.92 o
  -5  11   1     4558.15     4461.62     66.07 o
  -4  11   1     3287.87     3189.96     41.76 o
  -3  11   1      377.17      410.74     15.08 o
  -2  11   1    11036.88    10780.19     84.64 o
  -1  11   1     9759.58     9160.45     86.73 o
   0  11   1      479.20      503.82     15.80 o
   1  11   1     4824.16     4788.91     41.69 o
   2  11   1     1762.91     1913.64     20.61 o
   3  11   1     8615.73     8475.23     80.73 o
   4  11   1      445.58      440.98     15.90 o
   5  11   1     3931.04     3980.73     61.33 o
   6  11   1     3153.71     3178.38     53.82 o
   7  11   1     2082.94     2012.02     41.20 o
   8  11   1       21.31       10.09      9.60 o
   9  11   1      876.12      893.36     37.15 o
  -9  12   1     1363.19     1394.66     37.00 o
  -8  12   1      791.51      835.31     26.93 o
  -7  12   1     8678.02     8453.74    115.71 o
  -6  12   1      310.70      323.96     16.41 o
  -5  12   1     1185.35     1193.86     28.39 o
  -4  12   1      951.96      917.31     19.10 o
  -3  12   1     8717.37     8521.93     83.87 o
  -2  12   1      328.03      291.30      7.28 o
  -1  12   1       12.95       48.02      8.62 o
   0  12   1     2129.57     2139.04     27.34 o
   1  12   1    22829.97    22187.83    166.56 o
   2  12   1     1306.22     1341.29     16.73 o
   3  12   1     4026.80     3974.94     49.71 o
   4  12   1     1036.71      974.50     24.66 o
   5  12   1     3155.36     3027.40     51.07 o
   6  12   1      461.81      451.37     18.67 o
   7  12   1     1300.74     1284.15     32.65 o
   8  12   1      179.50      213.99     17.91 o
   9  12   1     2089.17     2106.69     63.09 o
  -9  13   1     3627.13     3749.76     67.90 o
  -8  13   1      872.94      858.95     28.11 o
  -7  13   1       13.16       12.83     12.78 o
  -6  13   1     1783.61     1733.80     37.56 o
  -5  13   1    10818.32    10736.77    138.05 o
  -4  13   1      106.56      118.42      8.51 o
  -3  13   1      276.98      292.23     12.20 o
  -2  13   1      221.84      246.22     16.82 o
  -1  13   1    10053.09     9926.60     94.91 o
   0  13   1      981.06      964.92     16.85 o
   1  13   1     1658.17     1624.66     19.42 o
   2  13   1     1695.14     1631.74     20.04 o
   3  13   1     6428.50     6316.94     73.25 o
   4  13   1      537.41      566.19     19.34 o
   5  13   1     1519.89     1592.79     34.90 o
   6  13   1       49.54       61.03      9.72 o
   7  13   1     2344.38     2411.95     48.17 o
   8  13   1      495.74      430.42     20.91 o
  -8  14   1       14.17       22.16      9.82 o
  -7  14   1     2568.40     2519.67     49.98 o
  -6  14   1       44.87       55.11      9.93 o
  -5  14   1       12.48       14.17      7.42 o
  -4  14   1       50.85       60.24      7.07 o
  -3  14   1    18307.88    18001.12    165.75 o
  -2  14   1       69.65       92.85      7.07 o
  -1  14   1     5194.33     5237.99     55.88 o
   0  14   1       59.33       62.22      5.68 o
   1  14   1     4421.09     4368.28     40.60 o
   2  14   1       71.65       78.60      5.08 o
   3  14   1      508.42      524.60     25.90 o
   4  14   1      388.02      410.45     17.32 o
   5  14   1    10009.71    10071.58    132.76 o
   6  14   1      259.01      268.35     16.74 o
   7  14   1     2197.29     2197.43     46.43 o
   8  14   1      194.56      187.89     16.98 o
  -8  15   1     1215.90     1195.87     34.45 o
  -7  15   1       57.46       66.07     11.30 o
  -6  15   1      307.44      309.10     17.82 o
  -5  15   1     4983.31     4977.19     76.61 o
  -4  15   1      224.20      234.95     11.88 o
  -3  15   1       63.07       79.73      7.06 o
  -2  15   1     1666.90     1732.02     26.78 o
  -1  15   1    10904.21    10822.02    117.92 o
   0  15   1      686.39      670.61     14.79 o
   1  15   1      567.77      639.62     11.94 o
   2  15   1     1798.64     1854.00     27.73 o
   3  15   1     5058.27     5027.47     62.95 o
   4  15   1      464.68      477.55     19.10 o
   5  15   1      408.15      429.81     19.08 o
   6  15   1        2.90       -2.33      7.13 o
   7  15   1     2284.16     2270.32     48.33 o
   8  15   1       65.94       45.08     11.72 o
  -8  16   1      154.26      182.08     17.15 o
  -7  16   1     3110.68     3144.17     59.66 o
  -6  16   1      475.01      484.85     21.16 o
  -5  16   1      969.11      969.46     28.06 o
  -4  16   1     1657.67     1640.56     30.24 o
  -3  16   1     2324.00     2290.93     33.28 o
  -2  16   1      405.32      412.17     12.86 o
  -1  16   1      157.22      278.09     29.69 o
   0  16   1     1804.91     1736.93     46.66 o
   1  16   1    10124.22    10116.61     83.52 o
   2  16   1      275.54      276.71     11.23 o
   3  16   1     3396.14     3446.19     48.53 o
   4  16   1     1863.30     1851.44     39.84 o
   5  16   1      614.13      636.29     23.15 o
   6  16   1      302.52      297.22     19.31 o
   7  16   1        6.28        0.55      8.20 o
  -7  17   1       28.32       23.32     10.19 o
  -6  17   1      147.56      169.29     15.59 o
  -5  17   1     3216.24     3290.45     59.42 o
  -4  17   1     4909.91     5003.45     82.97 o
  -3  17   1      347.30      357.74     13.06 o
  -2  17   1     4414.46     4450.04     52.84 o
  -1  17   1     1526.40     1504.31     28.46 o
   0  17   1       58.72       89.27      8.18 o
   1  17   1      232.03      315.63     18.34 o
   2  17   1      483.22      486.82     14.36 o
   3  17   1     4416.95     4508.38     71.41 o
   4  17   1      868.23      863.65     26.68 o
   5  17   1      445.90      505.46     21.74 o
   6  17   1     3078.44     3185.29     60.28 o
   7  17   1     1265.91     1331.61     37.25 o
  -7  18   1      346.67      313.20     20.66 o
  -6  18   1      942.85      997.26     31.44 o
  -5  18   1      200.09      226.03     17.40 o
  -4  18   1     2823.00     2755.15     52.47 o
  -3  18   1     6230.38     6168.37     69.46 o
  -2  18   1     1681.51     1680.25     28.11 o
  -1  18   1      545.16      583.01     18.47 o
   0  18   1     4922.86     4963.97     56.94 o
   1  18   1      668.69      638.88     16.36 o
   2  18   1        7.74       16.97      5.81 o
   3  18   1       19.43       22.48      8.78 o
   4  18   1     2352.84     2458.93     49.31 o
   5  18   1     2723.70     2883.34     56.14 o
   6  18   1      134.14      123.03     14.88 o
  -6  19   1     2554.73     2607.91     54.33 o
  -5  19   1      323.49      320.63     19.63 o
  -4  19   1      509.38      483.16     21.34 o
  -3  19   1      134.87      150.32     10.44 o
  -2  19   1      985.12     1033.10     21.95 o
  -1  19   1     2380.09     2405.63     39.95 o
   0  19   1     1996.92     2107.12     36.07 o
   1  19   1      721.37      736.29     18.20 o
   2  19   1     4222.63     4374.30     53.76 o
   3  19   1      528.33      504.00     21.24 o
   4  19   1       58.89       71.78     11.75 o
   5  19   1       34.33       30.57     10.82 o
   6  19   1      693.67      786.43     31.55 o
  -6  20   1     1391.14     1434.96     39.57 o
  -5  20   1      773.26      760.21     27.92 o
  -4  20   1     2085.46     2112.84     46.16 o
  -3  20   1       42.16       53.47      7.87 o
  -2  20   1     1499.00     1566.96     28.17 o
  -1  20   1       55.06       81.73      9.43 o
   0  20   1     4639.55     4708.68     74.49 o
   1  20   1      860.18      870.62     22.79 o
   2  20   1      681.82      690.14     19.35 o
   3  20   1      839.47      877.49     30.48 o
   4  20   1     3932.74     4065.48     71.18 o
   5  20   1       34.27       33.19     11.21 o
  -5  21   1        2.78       -6.30      9.19 o
  -4  21   1     1641.56     1658.26     41.10 o
  -3  21   1       22.55       29.74      7.29 o
  -2  21   1     3446.38     3570.95     48.21 o
  -1  21   1        0.65        5.91      7.51 o
   0  21   1       36.71      109.29     11.83 o
   1  21   1       11.63        4.27      6.57 o
   2  21   1     1132.26     1204.63     24.83 o
   3  21   1      353.58      357.13     19.72 o
   4  21   1     1176.30     1221.94     35.39 o
   5  21   1      104.21      110.04     14.63 o
  -4  22   1     1832.26     1858.45     44.38 o
  -3  22   1       57.82       51.11      9.87 o
  -2  22   1      373.85      445.14     16.13 o
  -1  22   1      196.55      226.82     17.07 o
   0  22   1     2210.32     2200.89     46.39 o
   1  22   1     1684.67     1825.70     35.87 o
   2  22   1      414.67      404.12     20.58 o
   3  22   1      782.48      780.57     28.06 o
   4  22   1     1889.72     2021.94     47.54 o
  -3  23   1        1.62       -5.87      8.99 o
  -2  23   1      832.28      823.08     24.30 o
  -1  23   1      370.92      377.52     20.38 o
   0  23   1     2674.71     2722.95     53.74 o
   1  23   1       52.72       85.68     11.00 o
   2  23   1     3783.38     3831.08     69.00 o
   3  23   1       20.59       32.28     11.00 o
  -2  24   1      110.72      126.32     12.67 o
  -1  24   1     1554.00     1574.02     39.84 o
   0  24   1     1106.56     1185.33     34.12 o
   1  24   1       37.57       47.97      9.85 o
 -10   0   2     1748.08     1704.10     65.72 o
  -8   0   2       71.58      387.74     27.60 o
  -6   0   2    15984.21    16279.66    228.52 o
  -4   0   2    10808.60    11133.95    156.09 o
  -2   0   2    32633.97    34808.91    675.59 o
   0   0   2    26010.64    28795.38    319.08 o
   2   0   2    37452.09    38624.68    425.89 o
   4   0   2    26271.31    27648.98    556.67 o
   6   0   2     1123.58     1198.68     30.90 o
   8   0   2     1569.97     1687.43     43.91 o
  10   0   2     2621.79     2628.77     90.04 o
 -10   1   2      139.85      148.49     16.76 o
  -9   1   2      380.60      431.06     46.00 o
  -8   1   2     8660.89     8766.45    139.87 o
  -7   1   2      361.48      355.51      9.72 o
  -6   1   2     1698.69     2089.60     86.23 o
  -5   1   2       25.75       25.62      4.08 o
  -4   1   2    12483.32    12500.45    146.27 o
  -3   1   2     7249.06     7834.02     91.04 o
  -2   1   2    18163.31    19911.35    677.90 o
  -1   1   2     7310.17     7498.48    100.26 o
   0   1   2    14034.71    14973.24    128.30 o
   1   1   2      105.36      116.35      3.29 o
   2   1   2    15722.03    17043.69    146.28 o
   3   1   2     4216.04     4522.28     48.54 o
   4   1   2     5522.36     5266.94     64.94 o
   5   1   2      221.52      223.51      9.31 o
   6   1   2     7688.24     7669.13     85.52 o
   7   1   2      110.20      120.46      9.04 o
   8   1   2     2767.87     2760.79     42.28 o
   9   1   2      722.99      746.28     33.85 o
  10   1   2     1795.53     1781.98     49.72 o
 -10   2   2     3965.60     3990.91     81.09 o
  -9   2   2       53.06       53.62     11.68 o
  -8   2   2     3004.93     3111.60     49.23 o
  -7   2   2       92.77      154.56     16.42 o
  -6   2   2     6067.39     6109.31     59.79 o
  -5   2   2     1281.77     1394.32     18.01 o
  -4   2   2     1410.71     1660.48     21.87 o
  -3   2   2     3739.54     4000.81     48.69 o
  -2   2   2    16424.03    16515.19    158.77 o
  -1   2   2      975.49     1083.49      9.47 o
   0   2   2    36639.36    37553.34    295.64 o
   1   2   2    19007.61    20345.82    195.88 o
   2   2   2     2068.32     2165.30     38.99 o
   3   2   2      243.16      294.83      7.67 o
   4   2   2     4164.46     4205.33     47.37 o
   5   2   2     4844.84     5123.15     57.58 o
   6   2   2     9266.94     9226.89    264.19 o
   7   2   2      412.35      384.28     13.35 o
   8   2   2     4395.15     4343.79     58.06 o
   9   2   2     1547.10     1572.17     36.37 o
  10   2   2       62.57       68.45     14.41 o
 -10   3   2      192.92      217.42     19.04 o
  -9   3   2      501.33      516.24     33.19 o
  -8   3   2     3237.00     3371.20     52.89 o
  -7   3   2     3387.15     3360.34     42.38 o
  -6   3   2       46.13       52.58     10.52 o
  -5   3   2     8743.15     8818.81    101.86 o
  -4   3   2    21979.87    23628.09    262.67 o
  -3   3   2      872.30      883.54     13.08 o
  -2   3   2      766.35      679.98      9.83 o
  -1   3   2      141.09      126.76      2.90 o
   0   3   2    63273.73    65396.64    559.55 o
   1   3   2      255.67      322.05      8.64 o
   2   3   2       27.99       23.53      3.89 o
   3   3   2    16701.59    16782.77    198.74 o
   4   3   2     5375.73     5427.17     64.71 o
   5   3   2      263.96      262.06      8.92 o
   6   3   2     1735.90     1801.07     32.84 o
   7   3   2     2509.71     2423.05     60.46 o
   8   3   2     1687.87     1622.64     35.12 o
   9   3   2      220.18      246.75     21.62 o
  10   3   2     1359.85     1410.57     36.64 o
 -10   4   2       59.15       58.58     13.56 o
  -9   4   2      651.26      780.76     29.94 o
  -8   4   2      248.30      256.36     15.97 o
  -7   4   2     2767.66     2810.62     44.87 o
  -6   4   2     6313.16     6152.85     53.97 o
  -5   4   2        7.91       15.72      2.63 o
  -4   4   2     6851.32     6943.14     57.77 o
  -3   4   2    17201.68    17678.11    139.71 o
  -2   4   2     5489.20     5715.26     47.50 o
  -1   4   2      131.66      102.39      3.00 o
   0   4   2     2882.34     3136.69     32.19 o
   1   4   2    18738.27    19119.22    150.29 o
   2   4   2    13282.52    12842.83    113.43 o
   3   4   2      361.18      489.29     13.83 o
   4   4   2     7246.07     7158.55     76.26 o
   5   4   2     3772.12     3645.00     44.24 o
   6   4   2       49.04       67.13      6.16 o
   7   4   2       64.35       97.38     12.15 o
   8   4   2      230.16      240.81     16.92 o
   9   4   2     2172.49     2109.49     43.91 o
 -10   5   2       29.90       45.72     12.47 o
  -9   5   2     4784.92     4693.06     90.44 o
  -8   5   2     1084.09     1070.64     26.17 o
  -7   5   2      539.47      607.29     27.43 o
  -6   5   2       15.88       35.25      5.67 o
  -5   5   2     5923.92     6049.19     57.72 o
  -4   5   2      813.36      730.49     10.34 o
  -3   5   2    14622.32    15022.70    131.75 o
  -2   5   2      110.51      124.55      4.50 o
  -1   5   2    48200.84    47006.33    414.57 o
   0   5   2     6334.07     6491.88     53.93 o
   1   5   2     1233.74     1315.30     14.10 o
   2   5   2     5209.87     5255.53     44.99 o
   3   5   2    12763.98    13474.22    120.18 o
   4   5   2     3502.66     3451.08     41.93 o
   5   5   2      319.54      289.70     12.01 o
   6   5   2      594.73      621.23     15.07 o
   7   5   2     8813.90     8731.21    141.71 o
   8   5   2     2408.29     2212.77     53.85 o
   9   5   2      388.41      391.30     22.29 o
 -10   6   2     1836.60     1780.91     50.89 o
  -9   6   2     1231.60     1233.88     40.09 o
  -8   6   2     1126.36     1101.82     31.83 o
  -7   6   2    10626.39    10535.42    131.78 o
  -6   6   2      524.21      475.72     19.07 o
  -5   6   2      952.04      942.74     21.45 o
  -4   6   2      640.87      642.95     12.23 o
  -3   6   2    24877.39    25567.98    288.46 o
  -2   6   2     3721.29     3531.71     34.78 o
  -1   6   2     2618.46     2936.52     27.36 o
   0   6   2       31.22       16.91      2.86 o
   1   6   2    13565.49    13413.50    108.00 o
   2   6   2       12.56       15.90      2.84 o
   3   6   2       16.86       27.57      5.12 o
   4   6   2      711.50      675.95     13.97 o
   5   6   2    12413.61    12052.03    124.96 o
   6   6   2     2368.93     2352.27     34.06 o
   7   6   2      511.14      519.34     23.18 o
   8   6   2     2135.17     2048.08     51.99 o
   9   6   2     2125.93     2203.19     69.33 o
 -10   7   2        5.59      -10.10     10.10 o
  -9   7   2     2186.22     2141.14     72.95 o
  -8   7   2        3.82       11.08      6.71 o
  -7   7   2     2250.46     2383.25     41.82 o
  -6   7   2      921.48      927.20     22.15 o
  -5   7   2    26655.63    26507.85    301.33 o
  -4   7   2       45.78       67.90      9.34 o
  -3   7   2        5.28       17.43      3.32 o
  -2   7   2     2297.57     2444.30     23.62 o
  -1   7   2     9538.79     9512.94     84.25 o
   0   7   2      197.83      229.08      8.72 o
   1   7   2     5686.40     5515.74     47.99 o
   2   7   2     1423.35     1579.18     17.38 o
   3   7   2    16510.20    15809.09    127.47 o
   4   7   2        1.50       14.85      5.69 o
   5   7   2      592.44      626.12     14.73 o
   6   7   2       62.68       65.98      8.20 o
   7   7   2      830.99      857.04     29.95 o
   8   7   2      428.55      393.34     22.83 o
   9   7   2        1.45       25.72     12.06 o
 -10   8   2      739.69      267.48     34.83 o
  -9   8   2      224.14      268.34     16.85 o
  -8   8   2      230.94      267.14     15.12 o
  -7   8   2     5162.17     5045.42     73.06 o
  -6   8   2      126.83      123.36     10.12 o
  -5   8   2      551.34      564.85     16.43 o
  -4   8   2      453.25      427.47     11.03 o
  -3   8   2    23388.92    23139.32    225.77 o
  -2   8   2     4197.55     4018.85     36.80 o
  -1   8   2     5557.12     5656.49     49.72 o
   0   8   2     2280.92     2126.97     20.63 o
   1   8   2    30084.19    29605.46    216.38 o
   2   8   2      666.04      652.84     10.11 o
   3   8   2      197.59      142.89      5.17 o
   4   8   2     1820.21     1831.07     26.98 o
   5   8   2     6302.52     6435.40     73.04 o
   6   8   2     2218.84     2132.43     39.10 o
   7   8   2        6.14       -4.66     10.19 o
   8   8   2     1055.15      962.31     34.51 o
   9   8   2     4848.62     4903.06     99.12 o
 -10   9   2      211.98      236.70     22.58 o
  -9   9   2     4727.15     4537.19     73.23 o
  -8   9   2      261.16      279.49     15.83 o
  -7   9   2       82.49       78.14      9.69 o
  -6   9   2      187.95      185.57     20.66 o
  -5   9   2     1514.36     1537.86     29.87 o
  -4   9   2     2745.64     2770.93     47.24 o
  -3   9   2     5240.09     5070.29     51.82 o
  -2   9   2     1391.91     1304.70     23.85 o
  -1   9   2    22981.75    22182.97    205.14 o
   0   9   2     1608.20     1334.32     15.21 o
   1   9   2     5446.39     5607.42     46.44 o
   2   9   2     1067.32     1050.06     16.14 o
   3   9   2     8827.07     8882.42     75.69 o
   4   9   2        5.68        9.24      4.00 o
   5   9   2     1572.97     1542.09     31.08 o
   6   9   2      813.30      758.61     22.05 o
   7   9   2     7458.48     7532.89    105.92 o
   8   9   2        9.34       17.20     18.40 o
   9   9   2       61.65       56.10     15.05 o
  -9  10   2      586.65      620.72     23.82 o
  -8  10   2      625.03      611.15     21.97 o
  -7  10   2     2684.41     2583.02     46.68 o
  -6  10   2    10625.91    10343.54    131.43 o
  -5  10   2     1140.53     1150.33     25.88 o
  -4  10   2     1314.47     1297.60     26.09 o
  -3  10   2     3324.87     3179.05     36.52 o
  -2  10   2      820.69      775.30     19.69 o
  -1  10   2     1043.59     1042.07     14.44 o
   0  10   2      371.39      441.58     10.37 o
   1  10   2     2057.92     1862.07     19.85 o
   2  10   2    10221.97    10171.08     86.14 o
   3  10   2      102.73      100.36      5.94 o
   4  10   2     4986.64     4993.76     59.25 o
   5  10   2     3735.48     3642.37     56.88 o
   6  10   2      162.87      158.41     12.60 o
   7  10   2       96.50      100.90     11.17 o
   8  10   2       34.22       47.95     12.14 o
   9  10   2     1599.58     1530.23     48.48 o
  -9  11   2       22.84       23.25      9.77 o
  -8  11   2     3238.39     3291.96     58.08 o
  -7  11   2     1311.86     1310.26     31.49 o
  -6  11   2     3448.94     3404.58     55.59 o
  -5  11   2    11009.53    10893.18    116.21 o
  -4  11   2     4875.93     4780.41     57.49 o
  -3  11   2      987.28      960.30     16.90 o
  -2  11   2     7045.39     6762.92     69.53 o
  -1  11   2      107.75      107.65      7.10 o
   0  11   2     3879.16     3701.19     33.69 o
   1  11   2    11199.32    11318.71     88.73 o
   2  11   2     2347.73     2274.73     25.38 o
   3  11   2     9853.92     9799.30    104.77 o
   4  11   2     1829.34     1737.52     34.02 o
   5  11   2      287.73      281.26     14.07 o
   6  11   2     1946.30     1949.89     39.37 o
   7  11   2     1114.98     1138.37     29.99 o
   8  11   2      124.28      118.70     16.73 o
  -9  12   2        5.08        8.21      9.10 o
  -8  12   2     3562.32     3422.58     60.45 o
  -7  12   2     1225.42     1220.23     31.07 o
  -6  12   2      830.41      804.63     23.54 o
  -5  12   2      385.03      379.82     12.91 o
  -4  12   2      991.36      976.96     19.91 o
  -3  12   2     2196.23     2182.48     29.31 o
  -2  12   2    18478.04    17731.33    203.39 o
  -1  12   2      208.77      219.80      7.24 o
   0  12   2    12116.96    11817.42     86.81 o
   1  12   2     2602.45     2594.20     26.53 o
   2  12   2      747.39      673.79     12.22 o
   3  12   2       59.72       68.90      6.68 o
   4  12   2      524.23      582.41     19.06 o
   5  12   2     1699.03     1732.19     36.15 o
   6  12   2     2414.54     2404.71     45.83 o
   7  12   2      136.39      150.69     13.59 o
   8  12   2     2649.07     2684.09     66.84 o
  -9  13   2      734.16      712.20     27.12 o
  -8  13   2     2771.46     2663.86     52.53 o
  -7  13   2      600.96      575.66     22.00 o
  -6  13   2      289.04      271.48     15.56 o
  -5  13   2      566.81      566.68     16.09 o
  -4  13   2     4799.10     4711.65     58.81 o
  -3  13   2     1741.56     1707.13     25.61 o
  -2  13   2     2540.87     2413.33     35.87 o
  -1  13   2     1839.69     1785.35     22.70 o
   0  13   2     6447.51     6161.54     49.59 o
   1  13   2     1826.23     1915.14     21.86 o
   2  13   2     6664.57     6754.78     62.12 o
   3  13   2       59.53       66.08     12.46 o
   4  13   2     3292.07     3393.26     59.29 o
   5  13   2     1330.24     1318.01     32.76 o
   6  13   2     2294.40     2320.95     45.61 o
   7  13   2      677.07      707.14     24.99 o
   8  13   2     2192.87     2143.81     59.43 o
  -8  14   2       56.63       50.86     11.48 o
  -7  14   2       35.69       46.22     10.35 o
  -6  14   2     8911.27     8968.27    210.00 o
  -5  14   2      862.63      836.93     20.03 o
  -4  14   2     2056.91     2064.27     33.41 o
  -3  14   2       49.71       65.55      6.51 o
  -2  14   2      804.89      792.18     18.90 o
  -1  14   2       62.44       65.72      6.10 o
   0  14   2      520.39      559.95     10.24 o
   1  14   2        8.73       13.62      4.34 o
   2  14   2     6380.13     6332.59     59.61 o
   3  14   2      178.01      164.50     12.38 o
   4  14   2     8369.46     8510.37    114.18 o
   5  14   2        6.99        9.49      7.06 o
   6  14   2      256.48      266.29     17.12 o
   7  14   2       98.26      100.08     13.08 o
   8  14   2      645.68      616.31     31.71 o
  -8  15   2     1402.83     1419.63     37.56 o
  -7  15   2        0.98       -0.43      8.02 o
  -6  15   2     2031.45     1967.77     42.23 o
  -5  15   2       37.54       49.00      9.30 o
  -4  15   2     2496.56     2400.60     37.69 o
  -3  15   2     1255.09     1216.08     22.15 o
  -2  15   2     3935.86     3753.03     55.13 o
  -1  15   2     3525.35     3506.10     66.25 o
   0  15   2     5494.70     5308.67     45.04 o
   1  15   2      168.05      146.33      6.94 o
   2  15   2      926.05      979.47     21.31 o
   3  15   2        0.66       -1.83      6.19 o
   4  15   2     3854.65     3779.14     62.58 o
   5  15   2      673.34      671.17     23.50 o
   6  15   2     2353.52     2446.78     51.57 o
   7  15   2     1160.13     1185.10     33.45 o
  -8  16   2     1032.92     1026.65     32.75 o
  -7  16   2     1049.23     1003.67     30.72 o
  -6  16   2      656.83      648.24     23.82 o
  -5  16   2       31.45       28.61     10.46 o
  -4  16   2       97.09      107.19      9.36 o
  -3  16   2     2417.13     2361.66     34.27 o
  -2  16   2     5167.41     5123.98     65.59 o
  -1  16   2      130.73      133.68      8.63 o
   0  16   2     2137.02     2198.60     23.88 o
   1  16   2     2063.48     2105.60     25.01 o
   2  16   2     2234.24     2294.61     43.07 o
   3  16   2        4.36       13.26      8.34 o
   4  16   2        5.95       14.51      8.15 o
   5  16   2      702.07      737.22     25.29 o
   6  16   2     6285.46     6302.46     96.06 o
   7  16   2       61.19       80.81     12.97 o
  -7  17   2     1076.29     1069.64     32.73 o
  -6  17   2      671.82      675.19     25.18 o
  -5  17   2     3029.84     2946.12     54.85 o
  -4  17   2      557.20      579.58     18.30 o
  -3  17   2      666.14      691.70     17.46 o
  -2  17   2     1006.17     1037.91     23.68 o
  -1  17   2     1060.53     1008.21     21.17 o
   0  17   2     2144.19     2141.71     23.93 o
   1  17   2       11.87       15.88      4.68 o
   2  17   2     2457.49     2599.13     40.34 o
   3  17   2     5256.34     5449.23     87.00 o
   4  17   2      925.86      952.18     36.89 o
   5  17   2     1815.84     1889.41     42.95 o
   6  17   2      907.93      957.38     30.72 o
   7  17   2      444.84      432.28     25.90 o
  -7  18   2     1160.93     1179.34     35.20 o
  -6  18   2     1830.85     1875.26     43.79 o
  -5  18   2     2066.68     2110.33     45.59 o
  -4  18   2     2162.67     2122.60     37.33 o
  -3  18   2     1233.68     1253.91     24.39 o
  -2  18   2       33.97       37.04      7.27 o
  -1  18   2      120.42      118.64      9.84 o
   0  18   2        2.37       11.21      4.59 o
   1  18   2     2143.70     2187.55     32.58 o
   2  18   2     3446.32     3522.02     50.71 o
   3  18   2       14.25       12.20     15.09 o
   4  18   2     1292.68     1369.67     35.48 o
   5  18   2     3099.71     3299.54     77.71 o
   6  18   2      249.93      267.87     20.54 o
  -6  19   2      167.16      203.16     18.08 o
  -5  19   2     1539.33     1591.65     39.55 o
  -4  19   2      231.22      253.83     14.80 o
  -3  19   2      387.72      394.64     14.42 o
  -2  19   2       87.72      102.32     11.10 o
  -1  19   2    10341.88    10335.96    117.58 o
   0  19   2      281.81      260.69     10.45 o
   1  19   2      551.50      559.62     15.99 o
   2  19   2      382.73      402.76     19.03 o
   3  19   2     2568.10     2601.87     51.19 o
   4  19   2      228.71      239.31     18.16 o
   5  19   2        3.34        7.38     10.19 o
   6  19   2      154.43      178.40     17.54 o
  -6  20   2      131.76      121.21     15.44 o
  -5  20   2       10.13       22.46     10.40 o
  -4  20   2       74.96       81.97     12.16 o
  -3  20   2     3880.04     3854.09     50.86 o
  -2  20   2      309.07      324.84     15.12 o
  -1  20   2      191.19      357.86     20.87 o
   0  20   2     1415.74     1403.57     25.72 o
   1  20   2     4067.16     4316.54     60.49 o
   2  20   2      239.29      258.30     17.62 o
   3  20   2      147.04      144.37     14.79 o
   4  20   2       29.49       36.33     11.14 o
   5  20   2     2614.04     2805.24     57.69 o
  -5  21   2     3207.06     3308.25     94.32 o
  -4  21   2        9.96       12.40      9.64 o
  -3  21   2        0.99       17.30      6.61 o
  -2  21   2       20.74       28.24      7.02 o
  -1  21   2      552.83      566.42     16.65 o
   0  21   2       68.65       66.74      9.06 o
   1  21   2      867.26      958.62     28.74 o
   2  21   2       82.38       79.90     12.24 o
   3  21   2     4748.48     4952.49     81.50 o
   4  21   2       11.93       25.34     12.31 o
  -4  22   2      152.81      159.30     16.28 o
  -3  22   2     2259.54     2279.38     37.63 o
  -2  22   2      355.35      392.17     15.25 o
  -1  22   2      301.41      304.70     18.03 o
   0  22   2     1095.07     1167.33     27.96 o
   1  22   2     2768.86     2972.99     48.40 o
   2  22   2      226.17      242.28     22.71 o
   3  22   2      157.65      151.68     15.39 o
   4  22   2      319.15      306.04     21.65 o
  -3  23   2      414.75      460.61     17.12 o
  -2  23   2      134.19      156.36     16.87 o
  -1  23   2     2240.10     2314.45     48.87 o
   0  23   2      740.50      754.82     23.19 o
   1  23   2        2.71       20.65      8.20 o
   2  23   2      773.47      799.12     36.01 o
  -1  24   2      168.10      186.65     15.98 o
   0  24   2      112.51      145.81     13.09 o
   1  24   2      987.56     1038.77     32.34 o
  -9   0   3     7563.30     7846.89    184.01 o
  -7   0   3    15652.32    16381.92    232.95 o
  -5   0   3     4037.26     4245.11     67.80 o
  -3   0   3    28941.21    31956.04    613.82 o
  -1   0   3    16195.83    15996.03    177.94 o
   1   0   3    16207.11    17254.76    166.64 o
   3   0   3     4765.38     5186.11     58.30 o
   5   0   3     4242.43     2610.37     71.63 o
   7   0   3     2001.26     2015.17     46.69 o
   9   0   3     5820.96     5765.66    106.64 o
 -10   1   3       82.18       90.65     13.92 o
  -9   1   3     2475.62     2660.15     58.09 o
  -8   1   3       96.63      108.37      7.97 o
  -7   1   3     1141.97     1282.88     53.41 o
  -6   1   3       37.61       43.49      6.46 o
  -5   1   3     9620.05     9813.05    100.19 o
  -4   1   3     1662.10     1463.55     27.26 o
  -3   1   3     2898.31     2744.53     31.35 o
  -2   1   3      201.28      166.47      7.39 o
  -1   1   3    12442.87    12675.85    110.39 o
   0   1   3      364.49      337.00      4.62 o
   1   1   3     2445.09     2385.05     20.34 o
   2   1   3     4369.11     4506.22     36.26 o
   3   1   3    11291.50    11423.00    113.77 o
   4   1   3     3072.08     3024.64     41.12 o
   5   1   3     1769.13     1755.45     26.85 o
   6   1   3      612.90      602.90     19.11 o
   7   1   3     2468.64     2567.36     38.76 o
   8   1   3      172.29      186.74     12.31 o
   9   1   3       72.69      103.15     15.99 o
 -10   2   3     1463.68     1544.65     63.42 o
  -9   2   3     1059.22     1167.06     35.53 o
  -8   2   3       18.83       32.86     10.52 o
  -7   2   3      736.15      765.10     14.40 o
  -6   2   3     4102.57     4253.62     44.37 o
  -5   2   3    10931.26    10998.73    111.94 o
  -4   2   3      446.02      522.37     12.29 o
  -3   2   3     6869.87     6451.56     92.46 o
  -2   2   3     5013.12     5168.00     43.13 o
  -1   2   3     2958.96     3238.56     28.19 o
   0   2   3      226.78      279.96      4.70 o
   1   2   3     8364.34     8843.27     72.29 o
   2   2   3     7752.12     7937.00    121.21 o
   3   2   3     8744.16     8587.33    168.79 o
   4   2   3      600.65      637.26     12.63 o
   5   2   3     8663.28     8518.89     81.08 o
   6   2   3     2111.36     2094.84     32.10 o
   7   2   3       13.80       19.52     10.05 o
   8   2   3      657.45      651.72     19.12 o
   9   2   3      991.51      956.74     28.41 o
 -10   3   3       76.04       57.18     17.09 o
  -9   3   3     1926.56     1958.13     93.32 o
  -8   3   3     4669.99     4617.58     66.91 o
  -7   3   3     1430.76     1530.51     24.62 o
  -6   3   3      521.08      602.78     19.64 o
  -5   3   3     8667.88     8841.66     91.78 o
  -4   3   3      880.74      933.58     13.73 o
  -3   3   3     6349.95     6488.71     66.62 o
  -2   3   3     2361.05     2265.06     20.85 o
  -1   3   3     8190.37     7882.87     70.75 o
   0   3   3    39493.30    40106.02    454.62 o
   1   3   3     4231.91     4098.01     32.85 o
   2   3   3     3446.53     3428.57     36.90 o
   3   3   3    10488.69    10968.19    217.50 o
   4   3   3     3305.88     3334.73     40.11 o
   5   3   3     1135.65     1175.48     19.92 o
   6   3   3       11.75       20.43      5.29 o
   7   3   3     5015.81     4926.56     62.41 o
   8   3   3     1073.02     1054.77     27.43 o
   9   3   3      442.69      533.60     33.62 o
 -10   4   3     1563.26     1513.64     44.55 o
  -9   4   3     2847.36     2892.50     63.07 o
  -7   4   3     2932.89     3077.28     40.36 o
  -6   4   3     8178.92     8092.84    101.35 o
  -5   4   3        0.16       22.70      7.05 o
  -4   4   3      323.72      375.31      6.97 o
  -3   4   3      272.69      327.36      6.13 o
  -2   4   3    15454.18    15556.92    114.48 o
  -1   4   3    10315.66     9584.78    177.07 o
   0   4   3     3492.90     3747.47     40.77 o
   1   4   3     6393.20     6101.70     75.35 o
   2   4   3     8338.46     8317.30     92.26 o
   3   4   3      551.34      623.23     11.87 o
   4   4   3       23.41       24.38      3.88 o
   5   4   3      550.17      517.02     13.79 o
   6   4   3     4714.01     4606.99     66.37 o
   7   4   3     1611.29     1589.63     28.87 o
   8   4   3      389.60      418.12     33.19 o
   9   4   3     2398.88     2318.27     56.89 o
 -10   5   3        1.50       20.64     22.67 o
  -9   5   3       84.23      115.93     11.86 o
  -8   5   3     3676.82     3667.91     57.34 o
  -7   5   3     1294.95     1282.31     22.43 o
  -6   5   3      199.79      253.45     27.93 o
  -5   5   3      295.69      292.91     12.40 o
  -4   5   3    23628.59    23142.93    183.21 o
  -3   5   3      774.49      750.85     10.29 o
  -2   5   3    17984.06    18821.71    148.83 o
  -1   5   3       50.72       68.16      4.22 o
   0   5   3     6045.39     6181.94     57.06 o
   1   5   3       24.71       25.86      2.50 o
   2   5   3       21.11       26.73      4.07 o
   3   5   3      607.81      561.77     10.55 o
   4   5   3    18076.44    17860.84    178.12 o
   5   5   3      782.17      735.15     15.83 o
   6   5   3     3520.45     3590.31     55.19 o
   7   5   3      152.11      145.09     12.21 o
   8   5   3     2029.26     1959.32     40.76 o
   9   5   3       10.67       24.40     11.12 o
 -10   6   3     5396.36     5318.71    102.55 o
  -9   6   3      229.04      233.75     14.91 o
  -8   6   3      151.28      155.10     20.37 o
  -7   6   3      277.42      243.03     14.59 o
  -6   6   3     8198.32     7977.71    101.43 o
  -5   6   3     2913.71     2938.74     43.85 o
  -4   6   3       25.63       39.57      3.73 o
  -3   6   3     9939.48     9795.57    248.02 o
  -2   6   3    15658.72    15127.76    132.44 o
  -1   6   3      367.32      339.27      8.92 o
   0   6   3     3496.62     3590.73     72.67 o
   1   6   3     1220.45     1532.34     16.81 o
   2   6   3    13727.35    13340.14    108.32 o
   3   6   3     3325.85     3334.06     35.76 o
   4   6   3     3059.03     3117.57     39.54 o
   5   6   3     2228.18     2275.75     32.58 o
   6   6   3     4846.88     4696.81     67.94 o
   7   6   3       11.07        8.87      8.02 o
   8   6   3      623.45      673.72     59.80 o
   9   6   3       27.64       15.07      9.19 o
 -10   7   3      395.22      450.64     25.71 o
  -9   7   3        2.26       22.45      8.98 o
  -8   7   3    10070.54     9564.33    149.40 o
  -7   7   3      945.06      902.86     23.21 o
  -6   7   3      572.79      620.51     17.80 o
  -5   7   3        6.69       16.04      4.92 o
  -4   7   3     3667.37     3400.30     49.42 o
  -3   7   3      633.55      673.49     13.15 o
  -2   7   3     1722.64     1719.29     18.64 o
  -1   7   3        3.02       10.32      2.77 o
   0   7   3    28747.09    27378.07    216.06 o
   1   7   3     4469.02     4850.36     43.49 o
   2   7   3     3881.55     3829.42     35.71 o
   3   7   3     1058.15     1093.17     16.38 o
   4   7   3     2499.77     2472.67     33.86 o
   5   7   3      258.73      238.81     10.07 o
   6   7   3      205.10      216.22     10.53 o
   7   7   3        7.32       11.21      9.16 o
   8   7   3     5177.68     4987.91     96.61 o
   9   7   3       76.96       91.21     12.54 o
 -10   8   3     3340.73     3233.51     73.88 o
  -9   8   3      123.65      125.29     14.59 o
  -8   8   3      174.82      158.11     12.93 o
  -7   8   3      223.66      264.73     13.81 o
  -6   8   3    10577.58    10353.99    129.14 o
  -5   8   3     2340.19     2330.20     38.42 o
  -4   8   3      219.27      249.73     10.24 o
  -3   8   3     3152.25     3075.96     34.28 o
  -2   8   3    14184.71    13570.20    102.59 o
  -1   8   3      299.81      317.35      7.10 o
   0   8   3       38.86       49.82      3.67 o
   1   8   3      181.14      212.99      6.09 o
   2   8   3    13680.19    13960.20    114.45 o
   3   8   3     2124.73     2153.41     26.47 o
   4   8   3     2909.77     2823.77     37.71 o
   5   8   3     5018.70     4875.73     59.13 o
   6   8   3     6803.68     6745.14     91.67 o
   7   8   3     1158.81     1148.33     64.73 o
   8   8   3      902.37      893.83     48.63 o
   9   8   3       11.02       33.46     13.56 o
 -10   9   3      412.43      395.49     80.18 o
  -9   9   3       99.11      120.39     13.06 o
  -8   9   3     3010.90     2850.10     50.69 o
  -7   9   3      698.35      653.97     33.13 o
  -6   9   3      960.70      859.47     37.14 o
  -5   9   3      268.78      273.94     12.18 o
  -4   9   3    12095.91    11685.01    120.92 o
  -3   9   3      631.96      545.02     11.50 o
  -2   9   3     3617.38     3593.72     31.81 o
  -1   9   3      857.63      891.43     13.76 o
   0   9   3     3752.82     3611.83     34.79 o
   1   9   3     1159.43     1186.54     15.62 o
   2   9   3      743.92      747.90     12.03 o
   3   9   3     1252.91     1211.50     18.39 o
   4   9   3    12429.89    12122.15    127.18 o
   5   9   3     1165.14     1096.41     29.60 o
   6   9   3     2286.44     2203.10     41.06 o
   7   9   3     2912.30     2720.10     62.47 o
   8   9   3      530.55      477.81     25.71 o
  -9  10   3     4402.88     4405.01     72.33 o
  -8  10   3       78.60       76.80     10.75 o
  -7  10   3     3476.38     3397.13     55.92 o
  -6  10   3     3022.12     2979.20     49.24 o
  -5  10   3      689.41      715.73     28.18 o
  -4  10   3       47.86       40.02      5.21 o
  -3  10   3      279.62      270.83      8.78 o
  -2  10   3    11226.04    10799.80    103.11 o
  -1  10   3     5185.55     5029.18     51.24 o
   0  10   3       30.02       53.87      3.98 o
   1  10   3    13264.04    13230.01    110.08 o
   2  10   3    10485.11    10418.62     88.72 o
   3  10   3       16.05       29.42      5.23 o
   4  10   3       49.37       52.63      6.21 o
   5  10   3     1088.81     1180.04     27.78 o
   6  10   3     6309.34     6247.59     88.56 o
   7  10   3     1057.17      987.95     35.28 o
   8  10   3      152.32      156.41     18.99 o
  -9  11   3     1787.93     1719.37     40.22 o
  -8  11   3     2473.98     2424.27     47.31 o
  -7  11   3     3227.63     3033.06     52.62 o
  -6  11   3      462.08      487.23     18.05 o
  -5  11   3     2793.39     2735.84     45.61 o
  -4  11   3      981.58      989.30     19.61 o
  -3  11   3     5078.13     4865.64     52.16 o
  -2  11   3      853.77      806.38     12.83 o
  -1  11   3     6118.30     5961.76     60.75 o
   0  11   3    17256.90    16776.90    127.60 o
   1  11   3     1254.48     1158.60     16.02 o
   2  11   3     4141.91     4213.73     41.29 o
   3  11   3     7545.04     7459.13     83.67 o
   4  11   3       48.64       72.63      7.22 o
   5  11   3       17.24       18.40      6.95 o
   6  11   3        1.88       17.57      7.53 o
   7  11   3     3043.27     3057.45     69.69 o
   8  11   3     3406.09     3314.18    107.45 o
  -9  12   3      656.75      625.77     24.69 o
  -8  12   3       25.63       29.01      9.25 o
  -7  12   3       77.19       68.80     10.52 o
  -6  12   3     2218.34     2154.62     41.39 o
  -5  12   3     5738.34     5816.94     69.46 o
  -4  12   3       95.30      100.62      7.78 o
  -3  12   3     9993.45     9669.02     93.91 o
  -2  12   3     2293.50     2194.87     29.16 o
  -1  12   3       63.58       48.52      5.22 o
   0  12   3      101.01      117.87      5.92 o
   1  12   3      626.18      613.13     10.89 o
   2  12   3      416.87      396.56      9.75 o
   3  12   3     3308.86     3383.17     45.10 o
   4  12   3       48.92       68.57     19.41 o
   5  12   3     8474.38     8253.63    111.49 o
   6  12   3     1214.44     1218.24     30.82 o
   7  12   3      166.32      194.79     15.71 o
   8  12   3        2.22        7.27     12.26 o
  -9  13   3     1475.43     1481.75     38.61 o
  -8  13   3       75.94       87.83     12.31 o
  -7  13   3     4032.17     3942.06     65.44 o
  -6  13   3      898.94      917.63     25.88 o
  -5  13   3     5039.22     5162.77     64.20 o
  -4  13   3     3024.93     2991.73     42.09 o
  -3  13   3     5155.12     4976.15     55.06 o
  -2  13   3     1874.77     1799.76     26.31 o
  -1  13   3     6862.36     6680.07     67.81 o
   0  13   3      791.51      785.91     12.83 o
   1  13   3     4097.42     4077.58     38.38 o
   2  13   3     3834.17     3917.79     40.36 o
   3  13   3     7467.77     7595.31     86.72 o
   4  13   3      764.32      808.73     23.62 o
   5  13   3      932.12      906.40     26.04 o
   6  13   3       19.75       14.10      7.72 o
   7  13   3     2484.33     2514.01     50.12 o
   8  13   3      174.44      165.68     20.85 o
  -8  14   3      134.05      148.82     22.37 o
  -7  14   3     5723.42     5627.01     85.96 o
  -6  14   3        0.35        0.28      7.14 o
  -5  14   3      121.10      121.73      9.71 o
  -4  14   3       79.53       87.14      8.29 o
  -3  14   3     3307.83     3234.34     40.65 o
  -2  14   3      308.43      294.17     17.46 o
  -1  14   3     6237.10     5969.58     63.23 o
   0  14   3        8.71       11.11      3.63 o
   1  14   3    19384.10    19341.59    148.42 o
   2  14   3       40.11       49.84      5.11 o
   3  14   3      751.65      723.08     23.97 o
   4  14   3      137.20      130.43     12.24 o
   5  14   3     1650.61     1692.47     37.78 o
   6  14   3       44.88       38.21      9.72 o
   7  14   3     2015.61     1999.21     44.49 o
  -8  15   3       57.59       68.95     12.51 o
  -7  15   3     1331.56     1280.68     34.08 o
  -6  15   3     2478.07     2349.25     52.15 o
  -5  15   3     1450.30     1476.10     28.54 o
  -4  15   3     3305.81     3289.45     46.88 o
  -3  15   3     6173.97     5922.64     65.09 o
  -2  15   3        8.88       17.09      4.83 o
  -1  15   3     3466.61     3460.06     42.06 o
   0  15   3      199.73      224.87      7.93 o
   1  15   3     2435.96     2425.68     27.27 o
   2  15   3      805.44      776.24     16.43 o
   3  15   3     3421.13     3531.70     58.87 o
   4  15   3     1694.35     1681.57     49.52 o
   5  15   3     1125.71     1127.95     30.96 o
   6  15   3      915.12      957.99     29.58 o
   7  15   3     2250.01     2245.89     48.86 o
  -8  16   3       35.44       38.98     11.46 o
  -7  16   3      123.38      113.42     13.53 o
  -6  16   3      739.54      717.02     25.30 o
  -5  16   3     7574.17     7350.35     88.48 o
  -4  16   3      294.14      269.34     12.93 o
  -3  16   3     6939.59     6926.82     74.74 o
  -2  16   3     1287.43     1234.86     25.43 o
  -1  16   3     1545.54     1488.55     24.51 o
   0  16   3      725.59      732.64     13.52 o
   1  16   3     1351.92     1316.28     18.87 o
   2  16   3      743.11      725.63     23.12 o
   3  16   3     3650.86     3783.47     63.04 o
   4  16   3     1083.79     1064.55     29.83 o
   5  16   3     3524.14     3722.45     65.05 o
   6  16   3      245.16      236.00     18.04 o
   7  16   3        1.07        2.95      8.86 o
  -7  17   3     2307.08     2228.96     48.57 o
  -6  17   3      347.25      338.15     19.72 o
  -5  17   3     3516.25     3405.86     57.39 o
  -4  17   3      991.57      989.63     30.07 o
  -3  17   3     1781.51     1756.49     29.13 o
  -2  17   3      582.96      591.77     18.18 o
  -1  17   3     2200.75     2145.88     28.44 o
   0  17   3     5834.80     5902.67     58.86 o
   1  17   3      853.26      868.89     15.43 o
   2  17   3      795.23      872.42     25.92 o
   3  17   3     1107.57     1181.79     38.22 o
   4  17   3      399.65      375.05     18.95 o
   5  17   3     1849.01     1921.77     43.96 o
   6  17   3       33.44       46.90     11.27 o
  -7  18   3      665.77      687.22     27.14 o
  -6  18   3     1464.97     1474.45     38.08 o
  -5  18   3       11.91       25.90      9.74 o
  -4  18   3      137.56      149.39     11.74 o
  -3  18   3       67.11       69.40      8.06 o
  -2  18   3     3742.13     3768.71     63.08 o
  -1  18   3     1946.62     1884.05     26.74 o
   0  18   3      699.22      741.93     16.56 o
   1  18   3     2845.02     2896.63     39.33 o
   2  18   3     4479.01     4535.10     72.60 o
   3  18   3       35.83       29.82      8.96 o
   4  18   3      253.81      265.97     18.67 o
   5  18   3       11.14        7.30      9.21 o
   6  18   3      675.39      689.85     31.24 o
  -6  19   3      110.27      122.44     14.86 o
  -5  19   3      490.92      466.28     21.76 o
  -4  19   3     6174.40     6083.92     78.58 o
  -3  19   3      496.81      492.89     15.91 o
  -2  19   3     1143.54     1229.02     27.44 o
  -1  19   3     1481.84     1437.49     25.14 o
   0  19   3     1297.42     1314.15     21.85 o
   1  19   3      195.48      213.06     11.50 o
   2  19   3       26.44       55.80     10.37 o
   3  19   3     1498.67     1507.51     42.16 o
   4  19   3     3266.22     3399.62     63.17 o
   5  19   3      151.00      156.32     16.25 o
  -6  20   3     2387.85     2353.91     51.67 o
  -5  20   3      395.16      384.19     21.25 o
  -4  20   3       49.24       42.93      8.87 o
  -3  20   3      769.85      761.61     19.86 o
  -2  20   3     3564.75     3528.55     53.14 o
  -1  20   3      278.77      284.26     11.94 o
   0  20   3        2.68       10.15      5.46 o
   1  20   3       37.01       35.13      7.81 o
   2  20   3     1855.56     1907.79     42.69 o
   3  20   3      569.63      577.58     24.14 o
   4  20   3      255.20      259.90     19.29 o
   5  20   3      165.02      167.31     17.07 o
  -5  21   3       33.16       27.03     21.36 o
  -4  21   3     2259.58     2186.68     40.24 o
  -3  21   3        9.44       11.13      6.64 o
  -2  21   3      229.98      225.99     12.59 o
  -1  21   3      407.33      398.57     14.31 o
   0  21   3     5889.76     5978.14     77.66 o
   1  21   3        2.72       10.59      8.56 o
   2  21   3      383.09      439.09     26.25 o
   3  21   3        7.00       -0.22      8.71 o
   4  21   3     1318.31     1448.39     39.79 o
  -4  22   3      134.81      145.82     15.64 o
  -3  22   3      598.21      576.91     18.51 o
  -2  22   3     1669.62     1646.58     26.89 o
  -1  22   3       34.43       37.05      8.00 o
   0  22   3      646.79      733.40     29.60 o
   1  22   3       51.27       51.37     11.05 o
   2  22   3     1114.60     1125.45     41.82 o
   3  22   3      258.97      267.78     21.29 o
  -3  23   3       82.77       99.87     11.88 o
  -2  23   3      311.17      340.72     17.00 o
  -1  23   3      240.22      282.01     23.25 o
   0  23   3     1698.50     1735.16     35.53 o
   1  23   3       58.43       58.92     11.60 o
   2  23   3       11.12       37.47     14.12 o
 -10   0   4     4141.58     4337.48    119.61 o
  -8   0   4      448.88      646.90    114.35 o
  -6   0   4     1278.81     1482.44     44.36 o
  -4   0   4     8250.06     8307.44    293.44 o
  -2   0   4    38309.87    38063.20    518.12 o
   0   0   4      172.55      192.08      8.63 o
   2   0   4     2874.35     2953.86     40.02 o
   4   0   4      101.60      160.05      7.11 o
   6   0   4     7157.19     3218.28     90.04 o
 -10   1   4     1744.46     1709.51     45.54 o
  -9   1   4      974.11      966.92     29.70 o
  -8   1   4     7335.66     7589.79    112.60 o
  -7   1   4     4685.05     4607.26     54.67 o
  -6   1   4     6407.03     6609.39     89.36 o
  -5   1   4     1449.65     1487.67     25.76 o
  -4   1   4    16332.29    16876.20    191.83 o
  -3   1   4     1671.96     1814.09     32.74 o
  -2   1   4     3294.92     3323.97     35.53 o
  -1   1   4     3517.93     3494.57     33.71 o
   0   1   4    22738.31    23333.62    201.60 o
   1   1   4     7003.14     7201.24     55.65 o
   2   1   4      436.87      441.96      9.37 o
   3   1   4     3464.18     3580.74     33.56 o
   4   1   4     8269.07     8035.33     77.53 o
   5   1   4       98.34      113.64     30.84 o
   6   1   4      137.83      167.59     12.55 o
   7   1   4      213.80      196.70     12.89 o
   8   1   4     4736.21     4528.63     61.59 o
   9   1   4      441.44      488.49     20.93 o
 -10   2   4      379.60      392.94     22.07 o
  -9   2   4      926.51      924.45     24.59 o
  -8   2   4     7958.31     7989.00     88.87 o
  -7   2   4      158.96      204.69     13.56 o
  -6   2   4    12372.22    12981.01    118.18 o
  -5   2   4     1721.13     1865.19     22.73 o
  -4   2   4      172.98      246.77     20.83 o
  -3   2   4        2.35        2.63      2.89 o
  -2   2   4     5583.20     5750.86     58.56 o
  -1   2   4      330.88      285.74      6.58 o
   0   2   4     5019.85     4818.33     41.24 o
   1   2   4      529.85      598.14      7.98 o
   2   2   4    20285.15    20829.38    153.80 o
   3   2   4     4146.32     4432.78     40.52 o
   4   2   4       63.52       79.17      6.26 o
   5   2   4      575.14      542.71     22.86 o
   6   2   4     3442.04     3283.98     52.34 o
   7   2   4      386.57      385.45     14.33 o
   8   2   4      573.02      644.24     22.37 o
   9   2   4       79.64      114.81     13.17 o
 -10   3   4      369.50      404.17     30.89 o
  -9   3   4      189.63      202.89     13.78 o
  -8   3   4     2822.20     2899.59     40.25 o
  -7   3   4     2527.49     2590.90     35.80 o
  -6   3   4     2218.23     2306.37     66.87 o
  -5   3   4       83.38       74.33      6.47 o
  -4   3   4     9602.54     9989.31    115.72 o
  -3   3   4    13620.91    13582.30    109.41 o
  -2   3   4     1751.86     1647.75     16.38 o
  -1   3   4    11597.66    11495.19    112.48 o
   0   3   4    10593.62    10721.04     87.06 o
   1   3   4      195.08      160.62      4.95 o
   2   3   4     1402.50     1461.45     16.70 o
   3   3   4       36.90       49.09      3.33 o
   4   3   4    10369.01    10671.56    110.28 o
   5   3   4     6478.75     6184.39     71.36 o
   6   3   4        3.29       16.07      5.13 o
   7   3   4     3535.18     3406.78     53.03 o
   8   3   4     2531.20     2454.41     46.40 o
   9   3   4      222.26      241.93     17.48 o
 -10   4   4     1261.77     1240.12     53.23 o
  -9   4   4     2010.72     2116.62     40.67 o
  -8   4   4      106.53      124.83      8.74 o
  -7   4   4      621.59      697.27     29.79 o
  -6   4   4      869.74      867.61     22.64 o
  -5   4   4     8685.79     8613.65    126.62 o
  -4   4   4     7767.27     7653.50     63.80 o
  -3   4   4      744.69      706.81     10.02 o
  -2   4   4    24429.10    24760.80    180.24 o
  -1   4   4    18053.00    18012.38    143.93 o
   0   4   4      478.67      527.70      7.72 o
   1   4   4     6553.84     6820.64     53.57 o
   2   4   4     2743.27     2844.18     29.61 o
   3   4   4     2090.87     1887.25     25.76 o
   4   4   4     1172.24     1044.59     48.57 o
   5   4   4     1961.19     2066.94     30.21 o
   6   4   4     7748.24     7415.67     99.13 o
   7   4   4     2283.39     2212.25     42.32 o
   8   4   4      233.91      218.95     18.10 o
   9   4   4     1586.82     1531.00     37.51 o
 -10   5   4      570.42      568.14     32.86 o
  -9   5   4       28.55       48.47      9.95 o
  -8   5   4      889.67      885.91     31.14 o
  -7   5   4     8149.45     8162.63    105.11 o
  -6   5   4      463.28      494.29     12.99 o
  -5   5   4     2860.64     2873.75     30.39 o
  -4   5   4      753.48      759.23     11.98 o
  -3   5   4     8793.45     9059.00    108.26 o
  -2   5   4     1232.64     1246.63     13.21 o
  -1   5   4      119.19      137.98      3.64 o
   0   5   4    16226.00    17153.05    127.39 o
   1   5   4    12357.92    12144.98     99.17 o
   2   5   4     1284.07     1309.01     17.76 o
   3   5   4     6377.51     6487.17     78.36 o
   4   5   4     4408.77     4353.42     51.96 o
   5   5   4       13.71       38.23      5.44 o
   6   5   4      978.95      885.52     32.90 o
   7   5   4       32.35       61.84      9.85 o
   8   5   4      971.36      898.54     26.74 o
   9   5   4     1765.89     1787.27     41.36 o
 -10   6   4        0.85        8.89     10.42 o
  -9   6   4     4039.75     3864.73     62.51 o
  -8   6   4       86.46      107.17     10.48 o
  -7   6   4      251.67      312.33     16.19 o
  -6   6   4     2646.19     2663.47     68.34 o
  -5   6   4     9771.85     9709.54    101.21 o
  -4   6   4     1984.41     1904.81     21.76 o
  -3   6   4     9892.00    10218.75     84.29 o
  -2   6   4      524.68      531.72      7.48 o
  -1   6   4     2883.37     2550.75     23.04 o
   0   6   4     3043.01     3170.94     30.51 o
   1   6   4     7692.81     7687.07     71.52 o
   2   6   4      949.04      831.99     12.65 o
   3   6   4    10072.20     9887.62     93.60 o
   4   6   4      438.73      444.98     12.53 o
   5   6   4     1308.89     1242.17     22.58 o
   6   6   4      149.00      133.79     11.77 o
   7   6   4     1919.73     1853.28     47.80 o
   8   6   4      377.81      371.80     23.11 o
 -10   7   4       35.20       34.90     11.91 o
  -9   7   4      579.96      549.84     20.67 o
  -8   7   4      114.71      121.39     12.99 o
  -7   7   4     2711.35     2693.84     45.37 o
  -6   7   4       42.94       58.90      7.39 o
  -5   7   4      694.59      698.70     20.89 o
  -4   7   4     1120.29     1156.23     22.36 o
  -3   7   4    21635.58    21145.20    184.39 o
  -2   7   4      488.50      489.20      8.17 o
  -1   7   4    12030.72    11561.29     95.33 o
   0   7   4      142.72      208.70      9.06 o
   1   7   4     4210.42     4182.49     47.07 o
   2   7   4      155.49      182.44      6.02 o
   3   7   4      821.82      864.92     14.89 o
   4   7   4      132.09      146.30      8.72 o
   5   7   4    10598.88    10189.40    126.73 o
   6   7   4       19.71       28.82      7.82 o
   7   7   4     3745.21     3773.77     77.32 o
   8   7   4        0.99       15.05     10.74 o
 -10   8   4      160.78      168.01     15.21 o
  -9   8   4     2275.32     2277.61     53.89 o
  -8   8   4     1028.52     1053.22     27.23 o
  -7   8   4     1209.41     1205.09     27.70 o
  -6   8   4     5151.91     4951.82    101.96 o
  -5   8   4     6955.31     6785.43     88.21 o
  -4   8   4      842.51      868.23     19.65 o
  -3   8   4      590.00      584.87     11.83 o
  -2   8   4      219.21      228.31      6.31 o
  -1   8   4     9388.57     8815.55    129.71 o
   0   8   4      666.05      544.38     39.61 o
   1   8   4     2197.18     2196.30     23.91 o
   2   8   4     2458.66     2351.53     25.32 o
   3   8   4     4363.27     4354.27     52.71 o
   4   8   4      537.69      590.67     15.07 o
   5   8   4      972.74     1027.31     21.08 o
   6   8   4      103.78      119.53     14.50 o
   7   8   4     1715.78     1712.82     47.08 o
   8   8   4       40.38       51.02     13.19 o
 -10   9   4      105.97       61.81     26.63 o
  -9   9   4       94.92      110.99     12.62 o
  -8   9   4      562.32      592.85     20.84 o
  -7   9   4     6686.10     6742.35    113.59 o
  -6   9   4     1565.45     1589.10     31.77 o
  -5   9   4     4580.69     4482.62     67.87 o
  -4   9   4     3210.96     3117.79     40.23 o
  -3   9   4     4301.03     4254.28     45.55 o
  -2   9   4     4500.87     4521.27     39.45 o
  -1   9   4     1338.81     1424.85     18.02 o
   0   9   4     2083.07     2073.67     25.03 o
   1   9   4    23426.91    23165.40    186.26 o
   2   9   4      229.85      225.47      7.16 o
   3   9   4     9225.10     9444.08    101.91 o
   4   9   4      621.76      645.48     16.20 o
   5   9   4     2814.53     2717.33     39.40 o
   6   9   4       84.16       93.98     13.26 o
   7   9   4      550.62      521.75     26.23 o
   8   9   4      139.64      158.94     18.99 o
  -9  10   4     2026.23     2037.41     43.19 o
  -8  10   4       13.73        6.86      7.40 o
  -7  10   4      257.27      259.17     14.98 o
  -6  10   4        3.98        5.23      5.43 o
  -5  10   4     5749.47     5549.84     76.42 o
  -4  10   4     2031.79     1906.33     30.07 o
  -3  10   4       89.17       90.04      8.91 o
  -2  10   4    10794.31    10282.77     88.69 o
  -1  10   4     7181.19     6983.53     57.27 o
   0  10   4     1271.65     1248.43     31.96 o
   1  10   4      499.64      518.53     10.50 o
   2  10   4     1669.05     1681.07     21.00 o
   3  10   4     6890.92     6762.02     77.33 o
   4  10   4     1664.60     1733.19     28.91 o
   5  10   4      693.44      776.00     30.39 o
   6  10   4     2512.22     2563.34     47.01 o
   7  10   4      709.15      702.62     30.63 o
   8  10   4        9.99       25.37     12.91 o
  -9  11   4      623.89      631.40     24.07 o
  -8  11   4     1595.02     1595.02     36.46 o
  -7  11   4      570.70      580.04     20.41 o
  -6  11   4       50.78       80.69     10.34 o
  -5  11   4        4.56       16.20      6.14 o
  -4  11   4     5333.14     5279.88     62.83 o
  -3  11   4     9431.16     9169.32    100.10 o
  -2  11   4      777.36      818.59     14.14 o
  -1  11   4      787.87      728.75     11.39 o
   0  11   4     7446.53     7379.40     65.74 o
   1  11   4       76.13       85.03      6.36 o
   2  11   4      178.99      209.66      7.81 o
   3  11   4      489.19      484.24     14.33 o
   4  11   4     3673.23     3558.54     48.33 o
   5  11   4     3620.85     3663.89     87.36 o
   6  11   4       97.81       97.65     11.23 o
   7  11   4     1352.89     1347.97     43.43 o
   8  11   4     1791.54     1834.22     54.57 o
  -9  12   4      369.13      408.91     21.28 o
  -8  12   4     1657.22     1665.90     38.30 o
  -7  12   4      161.62      186.15     21.88 o
  -6  12   4     9033.45     8778.10    116.29 o
  -5  12   4      397.51      434.34     14.16 o
  -4  12   4      148.22      127.61      8.89 o
  -3  12   4       20.51       30.79      5.63 o
  -2  12   4     2724.32     2546.79     29.58 o
  -1  12   4     1146.64     1125.15     17.68 o
   0  12   4     4613.69     4476.35     44.07 o
   1  12   4     2036.19     2195.16     26.27 o
   2  12   4     8128.22     8180.89     73.66 o
   3  12   4      817.25      802.89     23.05 o
   4  12   4      537.71      612.06     20.44 o
   5  12   4      377.06      379.55     17.31 o
   6  12   4     1215.95     1214.50     38.88 o
   7  12   4      140.42      142.97     18.52 o
  -9  13   4      104.58       95.54     13.45 o
  -8  13   4     1912.98     1978.80     43.21 o
  -7  13   4       76.82       71.02     10.81 o
  -6  13   4      305.80      332.23     16.60 o
  -5  13   4      388.77      373.29     13.81 o
  -4  13   4     3442.42     3377.31     46.19 o
  -3  13   4      672.80      641.93     25.71 o
  -2  13   4       31.99       30.64      4.66 o
  -1  13   4      247.38      240.68      8.00 o
   0  13   4     5279.58     5204.52     46.69 o
   1  13   4     3087.12     2992.41     33.47 o
   2  13   4      328.32      323.28     10.91 o
   3  13   4     2308.22     2323.83     36.29 o
   4  13   4     3368.31     3412.84     57.14 o
   5  13   4       10.95        3.49      7.06 o
   6  13   4      116.85      105.08     12.32 o
   7  13   4      285.18      299.59     24.58 o
  -8  14   4      140.74      157.61     15.21 o
  -7  14   4      481.42      487.85     20.50 o
  -6  14   4     2739.69     2737.10     50.33 o
  -5  14   4       62.67       60.36      7.68 o
  -4  14   4     2620.77     2502.73     38.39 o
  -3  14   4       39.67       62.55      7.63 o
  -2  14   4    11682.33    11503.40    101.35 o
  -1  14   4     1193.11     1182.69     18.33 o
   0  14   4        2.37        1.23      3.32 o
   1  14   4     1107.85     1079.71     17.74 o
   2  14   4     3026.57     3040.87     43.72 o
   3  14   4      290.30      304.75     23.12 o
   4  14   4      416.50      388.00     17.69 o
   5  14   4      522.38      502.79     20.74 o
   6  14   4     5305.59     5332.55     83.60 o
   7  14   4       60.80       51.32     14.59 o
  -8  15   4     2292.04     2306.92     63.93 o
  -7  15   4      297.30      303.46     21.18 o
  -6  15   4     1606.02     1505.85     35.53 o
  -5  15   4       54.77       54.94      7.97 o
  -4  15   4     3879.62     3806.41     52.52 o
  -3  15   4      442.65      458.62     21.44 o
  -2  15   4     1654.59     1573.45     26.42 o
  -1  15   4       12.26       21.27      4.34 o
   0  15   4     2991.00     2976.41     31.51 o
   1  15   4     1410.62     1487.15     21.95 o
   2  15   4     1128.37     1167.80     24.47 o
   3  15   4     1561.86     1518.98     34.99 o
   4  15   4     3595.32     3714.50     70.65 o
   5  15   4        1.73       -4.95      7.80 o
   6  15   4        9.59        8.72      8.68 o
  -8  16   4     1130.75     1125.64     44.03 o
  -7  16   4      281.16      272.16     18.31 o
  -6  16   4     2921.55     2990.88     55.80 o
  -5  16   4     1694.03     1629.22     31.42 o
  -4  16   4       20.40       35.06      7.54 o
  -3  16   4      114.15      124.50     10.52 o
  -2  16   4      734.72      737.64     17.39 o
  -1  16   4     1645.57     1641.71     27.21 o
   0  16   4     1837.85     1742.12     22.53 o
   1  16   4      385.17      379.46     11.36 o
   2  16   4     4637.98     4755.23     73.61 o
   3  16   4        2.29        4.06      8.65 o
   4  16   4       61.54       67.91     10.92 o
   5  16   4      799.36      869.74     30.30 o
   6  16   4     1288.36     1292.07     35.82 o
  -7  17   4      374.06      392.50     26.94 o
  -6  17   4        1.46       11.02     12.15 o
  -5  17   4       20.24       25.35      7.45 o
  -4  17   4      352.02      351.62     13.55 o
  -3  17   4     3210.92     3115.03     47.42 o
  -2  17   4      147.45      131.78      8.38 o
  -1  17   4     2071.65     2063.97     27.89 o
   0  17   4     6697.68     6751.35     65.98 o
   1  17   4      184.88      204.98      9.69 o
   2  17   4       44.88       50.53      9.42 o
   3  17   4      112.50      122.45     13.20 o
   4  17   4     3044.17     2983.98     78.15 o
   5  17   4     1294.62     1364.86     36.71 o
   6  17   4       37.47       32.36     10.79 o
  -7  18   4        1.89        4.72     12.91 o
  -6  18   4      228.00      253.51     24.31 o
  -5  18   4     2910.19     2843.49     53.99 o
  -4  18   4     1492.88     1441.87     27.16 o
  -3  18   4      420.38      441.55     21.13 o
  -2  18   4     3013.09     3012.69     40.70 o
  -1  18   4     1257.78     1272.06     21.26 o
   0  18   4      204.18      181.07      9.49 o
   1  18   4       68.09       89.25      9.35 o
   2  18   4       12.25       41.92     10.03 o
   3  18   4     1432.83     1509.45     37.49 o
   4  18   4      906.03      901.49     29.64 o
   5  18   4      578.19      650.02     26.00 o
  -6  19   4       31.68       24.10     14.59 o
  -5  19   4     1319.09     1309.73     35.29 o
  -4  19   4      812.55      742.88     26.12 o
  -3  19   4      623.90      588.97     36.12 o
  -2  19   4        8.16       14.31      6.45 o
  -1  19   4        1.12       10.03      4.93 o
   0  19   4      157.79      169.02      9.38 o
   1  19   4     3324.47     3363.98     74.75 o
   2  19   4      735.85      701.81     25.35 o
   3  19   4     2844.89     2994.01     57.84 o
   4  19   4        8.48        9.83     10.37 o
   5  19   4       23.19       11.85     10.20 o
  -6  20   4      549.62      558.61     46.00 o
  -5  20   4     1782.19     1806.90     54.59 o
  -4  20   4     2117.37     2011.98     44.64 o
  -3  20   4      420.99      467.27     22.25 o
  -2  20   4        1.90        4.48      6.90 o
  -1  20   4     2981.60     2926.90     41.15 o
   0  20   4      187.61      204.45     18.88 o
   1  20   4     1297.05     1374.51     63.09 o
   2  20   4     1420.01     1453.64     36.92 o
   3  20   4     2334.74     2464.09     52.02 o
   4  20   4       73.04       85.17     13.74 o
  -5  21   4       65.36       40.89     15.78 o
  -4  21   4      118.76      106.53     13.99 o
  -3  21   4     2646.10     2637.80     54.43 o
  -2  21   4       27.26       35.25      8.68 o
  -1  21   4     1678.95     1729.41     30.02 o
   0  21   4        4.79       12.27     11.36 o
   1  21   4      800.78      840.44     35.96 o
   2  21   4       76.75       67.11     17.74 o
   3  21   4       99.27      114.33     14.65 o
  -4  22   4        3.32        7.12      9.89 o
  -3  22   4      158.24      178.24     14.47 o
  -2  22   4        8.24       10.69      7.27 o
  -1  22   4     3770.37     3915.23     58.62 o
   0  22   4      264.62      264.26     18.84 o
   1  22   4      853.28      889.74     38.77 o
   2  22   4     1359.90     1486.90     49.41 o
  -2  23   4      146.24      119.47     11.42 o
  -1  23   4      148.18      156.83     15.68 o
   0  23   4      168.21      182.68     20.68 o
   1  23   4     2400.14     2424.39     93.98 o
  -9   0   5     2023.91     2036.24     57.18 o
  -7   0   5      852.37      926.18     36.80 o
  -5   0   5    24286.54    25117.52    345.73 o
  -3   0   5     1189.88     1148.43     21.12 o
  -1   0   5       28.02        6.49      3.77 o
   1   0   5     1484.87     1504.90     23.72 o
   3   0   5    16206.17    16490.60    285.57 o
   5   0   5     1720.60     1605.79     37.97 o
 -10   1   5      796.17      821.68     30.21 o
  -9   1   5       16.90       24.32     11.83 o
  -8   1   5     1178.83     1270.91     30.48 o
  -7   1   5     3575.09     3612.18     45.99 o
  -6   1   5      751.42      762.49     14.13 o
  -5   1   5      173.82      288.25     29.57 o
  -4   1   5      119.36      137.74      7.44 o
  -3   1   5     6841.81     6551.03     78.57 o
  -2   1   5     2970.19     2856.93     32.69 o
  -1   1   5       77.51      104.38      5.11 o
   0   1   5     6603.52     6989.39     64.65 o
   1   1   5    15723.20    16401.60    132.64 o
   2   1   5     1580.78     1713.66     17.64 o
   3   1   5      254.84      281.80      9.54 o
   4   1   5        2.27       14.25      4.80 o
   5   1   5     4405.91     4332.68     59.57 o
   6   1   5     1805.54     1656.94     40.97 o
   7   1   5      106.95      113.04     21.69 o
   8   1   5     1134.38     1092.98     36.63 o
 -10   2   5       44.20       44.69     15.12 o
  -9   2   5     6662.59     6966.93    181.71 o
  -8   2   5      944.02     1020.08     20.98 o
  -7   2   5     1054.96     1155.16     25.94 o
  -6   2   5      343.07      446.70     37.66 o
  -5   2   5     2309.09     2270.96     26.99 o
  -4   2   5     2739.25     2731.83     39.03 o
  -3   2   5     3014.11     2973.21     30.09 o
  -2   2   5     4110.37     4182.00     45.44 o
  -1   2   5    35873.48    35858.79    309.53 o
   0   2   5     4326.50     4450.43     43.18 o
   1   2   5     5112.03     5313.60     43.23 o
   2   2   5     2249.02     2341.57     22.31 o
   3   2   5     4346.96     4364.61     47.30 o
   4   2   5     1782.56     1765.80     23.26 o
   5   2   5      167.17      164.15     11.05 o
   6   2   5      975.77      930.17     24.43 o
   7   2   5     3539.85     3367.39     71.10 o
   8   2   5      136.64      149.74     17.18 o
 -10   3   5      194.03      178.10     23.66 o
  -9   3   5      234.39      255.67     14.81 o
  -8   3   5       26.17       46.97      9.07 o
  -7   3   5     2362.84     2654.46     36.93 o
  -6   3   5     5214.34     5255.02     70.33 o
  -5   3   5      204.51      252.58     19.72 o
  -4   3   5     5069.72     4996.57     47.85 o
  -3   3   5     7966.92     7873.26     71.91 o
  -2   3   5      660.99      671.21     14.47 o
  -1   3   5        1.01       17.45      5.23 o
   0   3   5     2122.41     2215.93     31.31 o
   1   3   5     5468.92     5591.69     45.47 o
   2   3   5     9340.74     9586.95     74.69 o
   3   3   5        0.24       11.18      3.18 o
   4   3   5    10388.75    10372.76    107.97 o
   5   3   5     3804.12     3673.65     47.93 o
   6   3   5       82.16       84.12     10.38 o
   7   3   5       48.48       67.36      8.58 o
   8   3   5       46.55       53.31     11.14 o
 -10   4   5      740.40      829.38     42.06 o
  -9   4   5      958.28      979.49     26.27 o
  -8   4   5     3234.12     3151.99     43.56 o
  -7   4   5      446.30      440.96     15.32 o
  -6   4   5     2320.97     2392.32     38.85 o
  -5   4   5    18180.34    18080.68    158.11 o
  -4   4   5     4060.10     3910.75     36.22 o
  -3   4   5     2001.25     1948.57     23.53 o
  -2   4   5     2157.02     2034.18     20.94 o
  -1   4   5     1266.69     1282.41     15.37 o
   0   4   5     3811.70     3797.79     29.98 o
   1   4   5      724.05      582.26      7.98 o
   2   4   5     3259.31     3204.99     26.73 o
   3   4   5    10298.70    10352.91     95.74 o
   4   4   5      777.24      779.74     14.43 o
   5   4   5     1227.84     1209.62     26.67 o
   6   4   5     3673.75     3532.44     56.42 o
   7   4   5      495.89      493.09     16.68 o
   8   4   5      188.45      203.72     15.70 o
 -10   5   5     3567.52     3607.46     61.30 o
  -9   5   5      226.23      223.87     15.55 o
  -8   5   5     3888.07     3933.23     51.42 o
  -7   5   5     2122.65     2085.75     39.46 o
  -6   5   5      615.19      594.30     13.30 o
  -5   5   5      580.60      561.70     11.56 o
  -4   5   5      402.11      421.94     10.28 o
  -3   5   5     2746.87     2579.18     27.36 o
  -2   5   5    10074.24     9619.02     74.35 o
  -1   5   5      201.79      251.75      6.02 o
   0   5   5     9990.60     9788.69     75.97 o
   1   5   5      884.92      786.58     10.82 o
   2   5   5      966.68     1013.53     13.67 o
   3   5   5      811.75      777.79     47.24 o
   4   5   5     1842.11     1851.81     28.39 o
   5   5   5      183.26      183.33     11.67 o
   6   5   5     4490.70     4438.50     57.95 o
   7   5   5       60.73       66.32      8.69 o
   8   5   5     2729.21     2722.87     51.74 o
 -10   6   5     2484.45     2531.10     48.98 o
  -9   6   5      821.90      798.10     29.21 o
  -8   6   5     2322.58     2386.53     36.29 o
  -7   6   5      488.24      474.25     13.38 o
  -6   6   5     2155.66     2199.41     30.38 o
  -5   6   5      699.63      721.66     14.09 o
  -4   6   5     2373.89     2279.82     29.40 o
  -3   6   5     2940.95     2873.49     28.02 o
  -2   6   5     6471.69     6261.46     47.02 o
  -1   6   5     2375.35     2217.29     23.58 o
   0   6   5    10390.42    10354.51     80.37 o
   1   6   5     2730.73     2720.00     27.92 o
   2   6   5     8985.65     8981.42     83.73 o
   3   6   5       43.77       53.52      5.84 o
   4   6   5      574.49      553.29     16.83 o
   5   6   5      119.37      127.90     11.29 o
   6   6   5     2048.38     2022.69     33.77 o
   7   6   5      694.07      701.09     22.89 o
   8   6   5      145.40      139.37     14.21 o
 -10   7   5      405.81      383.37     19.22 o
  -9   7   5      509.89      478.78     19.34 o
  -8   7   5      315.20      337.04     18.00 o
  -7   7   5        2.00       13.45      6.11 o
  -6   7   5     8537.85     8407.30    107.29 o
  -5   7   5      859.44      886.94     16.61 o
  -4   7   5     7248.21     7017.06     75.77 o
  -3   7   5      192.39      222.85      5.53 o
  -2   7   5     2388.58     2193.28     19.95 o
  -1   7   5        0.96       22.00     12.38 o
   0   7   5      729.52      702.19     13.23 o
   1   7   5      779.68      830.53     12.91 o
   2   7   5     6254.65     6058.88     61.05 o
   3   7   5       45.16       60.60      9.79 o
   4   7   5     6158.08     5964.69     91.92 o
   5   7   5      381.26      392.34     13.76 o
   6   7   5      202.76      202.55     14.54 o
   7   7   5      202.34      181.97     14.25 o
   8   7   5      322.37      311.23     18.21 o
 -10   8   5      664.35      700.11     25.30 o
  -9   8   5     1010.31      966.05     31.97 o
  -8   8   5     3723.98     3577.82     64.43 o
  -7   8   5       32.01       56.21      8.27 o
  -6   8   5     3208.21     3189.61     57.41 o
  -5   8   5       56.63       61.62     12.66 o
  -4   8   5     8184.06     7889.27     98.98 o
  -3   8   5     4575.62     4411.22     42.83 o
  -2   8   5     6518.72     6489.68     53.05 o
  -1   8   5     5640.42     5565.20     61.67 o
   0   8   5     6793.59     6589.21     64.51 o
   1   8   5     1274.83     1221.46     17.95 o
   2   8   5     2373.99     2498.49     34.14 o
   3   8   5       40.92       44.31      5.78 o
   4   8   5     3765.24     3779.17     49.38 o
   5   8   5      494.59      451.78     14.64 o
   6   8   5     3869.28     3924.84     63.32 o
   7   8   5      564.23      565.34     27.37 o
   8   8   5      766.69      723.65     31.12 o
  -9   9   5      132.87      146.95     16.19 o
  -8   9   5     3507.02     3433.74     57.50 o
  -7   9   5     2031.23     1986.75     41.99 o
  -6   9   5     3528.56     3197.70     61.23 o
  -5   9   5        0.18       18.81      5.37 o
  -4   9   5     1050.94     1053.33     26.37 o
  -3   9   5     2844.50     2625.50     29.21 o
  -2   9   5     8406.82     7842.66     63.27 o
  -1   9   5        7.23       28.24      6.82 o
   0   9   5     6937.37     6724.31     66.38 o
   1   9   5     3608.80     3500.61     42.53 o
   2   9   5      600.03      564.02     14.09 o
   3   9   5      750.69      751.23     17.65 o
   4   9   5      702.92      698.53     17.53 o
   5   9   5     2191.09     2113.14     34.39 o
   6   9   5     1582.98     1590.07     44.80 o
   7   9   5      282.52      216.37     20.43 o
   8   9   5     2706.78     2662.90     52.78 o
  -9  10   5      661.63      699.48     32.37 o
  -8  10   5     2800.16     2604.09     48.43 o
  -7  10   5     1342.94     1300.28     30.23 o
  -6  10   5      235.95      220.02     12.92 o
  -5  10   5     3391.95     3355.99     51.84 o
  -4  10   5     2022.02     1865.40     33.39 o
  -3  10   5        4.52        4.89      2.64 o
  -2  10   5     4058.01     3869.82     40.76 o
  -1  10   5     1247.41     1245.58     16.32 o
   0  10   5     2315.01     2230.01     35.31 o
   1  10   5     1694.74     1742.94     21.93 o
   2  10   5     3271.74     3164.06     39.66 o
   3  10   5     5627.59     5710.59     68.56 o
   4  10   5      826.73      823.66     19.69 o
   5  10   5      616.01      635.06     17.87 o
   6  10   5     1967.91     1860.59     49.94 o
   7  10   5       72.63       52.45     14.20 o
  -9  11   5        2.65       11.93     12.26 o
  -8  11   5      120.69      136.55     17.64 o
  -7  11   5     3280.78     3240.67     55.06 o
  -6  11   5     2416.48     2258.25     41.45 o
  -5  11   5       22.46       64.25     12.82 o
  -4  11   5     1981.78     1943.33     35.18 o
  -3  11   5     6319.23     5931.60     56.82 o
  -2  11   5     1951.87     1803.08     24.62 o
  -1  11   5       83.40       89.92      4.96 o
   0  11   5      264.55      270.92     10.51 o
   1  11   5     6877.32     6662.92     61.64 o
   2  11   5     3995.79     4024.13     46.12 o
   3  11   5      501.47      507.43     15.52 o
   4  11   5     4319.22     4365.36     57.36 o
   5  11   5     1485.14     1576.52     34.94 o
   6  11   5      297.32      290.03     34.83 o
   7  11   5      768.26      762.83     33.63 o
  -9  12   5     2276.12     2161.29     63.42 o
  -8  12   5      473.43      415.70     26.29 o
  -7  12   5       73.74      109.58     16.19 o
  -6  12   5     1797.84     1722.54     35.85 o
  -5  12   5     3792.35     3741.63     58.43 o
  -4  12   5       57.54       66.93     12.21 o
  -3  12   5      746.06      685.37     15.93 o
  -2  12   5     2966.22     2781.45     31.12 o
  -1  12   5     9418.17     9099.32     74.10 o
   0  12   5      718.90      678.48     13.15 o
   1  12   5      646.50      662.21     13.34 o
   2  12   5      579.53      555.26     14.03 o
   3  12   5     2055.46     2106.11     34.27 o
   4  12   5      665.92      669.82     20.20 o
   5  12   5      144.17      139.19     12.71 o
   6  12   5      306.63      303.53     22.71 o
   7  12   5     3098.69     3052.71     72.95 o
  -9  13   5      556.24      605.28     47.32 o
  -8  13   5      216.82      245.95     23.85 o
  -7  13   5     3744.48     3656.82     78.94 o
  -6  13   5       31.21       30.01     11.68 o
  -5  13   5      733.53      645.67     21.48 o
  -4  13   5      110.68      117.69     11.30 o
  -3  13   5     6386.27     6055.55     65.71 o
  -2  13   5      249.41      242.14      9.82 o
  -1  13   5       94.25       94.28      6.18 o
   0  13   5      115.33      126.27      7.04 o
   1  13   5     4800.24     4775.50     48.26 o
   2  13   5       17.39       16.20      5.72 o
   3  13   5       14.25       16.12      6.19 o
   4  13   5     1642.55     1604.91     35.73 o
   5  13   5     2988.23     3040.83     76.99 o
   6  13   5     1249.55     1224.44     33.11 o
   7  13   5      355.85      399.37     26.69 o
  -8  14   5      115.45      113.57     18.78 o
  -7  14   5     1212.05     1122.51     40.30 o
  -6  14   5        8.59       16.24     15.12 o
  -5  14   5     6512.29     6312.55     90.23 o
  -4  14   5        0.60       14.47      7.38 o
  -3  14   5     1187.34     1152.44     21.96 o
  -2  14   5       41.68       53.53      6.77 o
  -1  14   5     2361.70     2269.48     30.66 o
   0  14   5       47.18       60.90      5.71 o
   1  14   5      159.33      165.27      8.86 o
   2  14   5        6.30       14.66      8.00 o
   3  14   5     7923.13     7909.03     93.22 o
   4  14   5       40.43       32.28      8.99 o
   5  14   5      716.73      724.49     39.87 o
   6  14   5        0.50        5.53      8.24 o
  -8  15   5      429.73      451.55     29.37 o
  -7  15   5     2773.16     2742.74     68.34 o
  -6  15   5        3.12       -8.98      8.98 o
  -5  15   5       16.48       24.14      8.49 o
  -4  15   5      253.36      258.77     17.39 o
  -3  15   5     7480.20     7068.35     91.79 o
  -2  15   5     3150.24     2987.31     43.51 o
  -1  15   5        4.50       20.74      5.43 o
   0  15   5     1088.54     1095.60     18.61 o
   1  15   5     6816.37     6769.88     65.47 o
   2  15   5      102.31       80.09      9.02 o
   3  15   5      115.32      129.56     12.78 o
   4  15   5        5.01       13.80      8.39 o
   5  15   5     3341.18     3403.50     61.50 o
   6  15   5        5.37       10.98      9.09 o
  -7  16   5       25.92       24.15     13.73 o
  -6  16   5      504.46      505.86     28.04 o
  -5  16   5     1733.97     1657.48     37.86 o
  -4  16   5      606.27      585.50     22.62 o
  -3  16   5     2077.82     1949.25     31.36 o
  -2  16   5      838.83      818.93     20.39 o
  -1  16   5     9492.80     9198.27    104.98 o
   0  16   5      346.40      335.01     11.09 o
   1  16   5      105.55      118.18      8.76 o
   2  16   5     1787.68     1740.23     32.34 o
   3  16   5     3018.33     2967.94     54.89 o
   4  16   5      172.82      160.30     14.79 o
   5  16   5      235.73      243.99     18.13 o
  -7  17   5     2385.55     2273.38     63.15 o
  -6  17   5     2045.84     2034.25     80.51 o
  -5  17   5       29.36       27.52      9.35 o
  -4  17   5     2005.40     1934.87     43.21 o
  -3  17   5     3325.83     3200.56     43.80 o
  -2  17   5       13.95       14.10      7.00 o
  -1  17   5      197.40      220.16     12.71 o
   0  17   5      150.57      146.47      9.76 o
   1  17   5     2444.12     2511.40     40.46 o
   2  17   5      577.67      578.47     22.00 o
   3  17   5       65.62       65.37     11.20 o
   4  17   5     2092.50     2123.60     46.59 o
   5  17   5     1374.65     1449.52     43.59 o
  -6  18   5        5.06        9.41     12.99 o
  -5  18   5     2779.51     2663.30     52.49 o
  -4  18   5      449.83      403.80     24.87 o
  -3  18   5      214.18      219.01     12.66 o
  -2  18   5      607.30      633.21     21.98 o
  -1  18   5       64.75       60.81      7.37 o
   0  18   5      349.66      371.67     13.59 o
   1  18   5      279.45      307.97     17.24 o
   2  18   5     1135.57     1174.77     32.32 o
   3  18   5     2451.82     2507.68     51.57 o
   4  18   5      615.70      654.58     25.94 o
  -6  19   5      521.98      480.65     29.97 o
  -5  19   5      103.51      100.91     13.70 o
  -4  19   5     1286.45     1290.56     31.87 o
  -3  19   5      367.77      347.19     13.87 o
  -2  19   5     2423.53     2352.02     46.30 o
  -1  19   5       46.48       48.99      7.53 o
   0  19   5     5149.24     5321.77     65.77 o
   1  19   5      535.27      544.73     28.30 o
   2  19   5       32.62       35.65      9.92 o
   3  19   5        0.47        1.72     10.13 o
   4  19   5      485.11      485.40     23.61 o
  -5  20   5       20.70       10.13      9.80 o
  -4  20   5     1537.91     1443.72     33.09 o
  -3  20   5      453.67      419.37     17.46 o
  -2  20   5     1154.99     1147.47     31.75 o
  -1  20   5      258.33      254.86     12.93 o
   0  20   5     1210.54     1265.59     29.27 o
   1  20   5      314.59      305.18     24.78 o
   2  20   5      862.12      952.04     38.07 o
   3  20   5      470.31      459.50     23.13 o
  -4  21   5     1842.48     1774.16     33.32 o
  -3  21   5        0.06        3.55      7.28 o
  -2  21   5      623.19      591.61     23.51 o
  -1  21   5       31.89       34.40      8.39 o
   0  21   5      309.69      365.79     25.09 o
   1  21   5        1.45        9.45     10.91 o
   2  21   5     3144.27     3245.21     77.97 o
  -3  22   5        5.12       15.39      7.16 o
  -2  22   5     1193.61     1162.08     28.02 o
  -1  22   5      631.79      690.37     26.89 o
   0  22   5      602.88      606.34     66.38 o
   1  22   5     1157.84     1153.61     77.22 o
 -10   0   6      110.21      117.64     21.03 o
  -8   0   6     8562.20     9053.50    199.13 o
  -6   0   6     1372.09     1703.88     37.39 o
  -4   0   6     1520.05     1595.01     47.32 o
  -2   0   6      855.76      791.70     19.55 o
   0   0   6    17065.02    16894.99    236.23 o
   2   0   6     7097.32     7262.02    114.00 o
   4   0   6     1405.17     1423.52     72.29 o
   6   0   6      119.52      135.05     14.59 o
   8   0   6     2593.92     2487.94     60.28 o
 -10   1   6     2395.09     2599.06     58.55 o
  -9   1   6       17.23       35.30      7.54 o
  -8   1   6       11.69       68.72     25.18 o
  -7   1   6       25.65       25.66      4.76 o
  -6   1   6     8660.73     8945.74     95.62 o
  -5   1   6    11472.75    11706.28    139.50 o
  -4   1   6     1607.15     1733.91     26.20 o
  -3   1   6     4327.62     4339.34     47.75 o
  -2   1   6    13166.71    13087.68    131.68 o
  -1   1   6      403.64      477.26      9.07 o
   0   1   6      409.87      411.75      9.30 o
   1   1   6      912.07      947.08     12.92 o
   2   1   6     7504.59     7670.79     81.51 o
   3   1   6     1578.81     1614.28     24.98 o
   4   1   6      542.25      567.00     14.79 o
   5   1   6     1346.65     1336.74     24.80 o
   6   1   6     4171.21     3991.38     61.52 o
   7   1   6      253.71      233.40     14.85 o
   8   1   6      877.52      832.22     26.28 o
 -10   2   6       30.49       57.29     21.03 o
  -9   2   6      476.07      512.60     18.20 o
  -8   2   6     2478.17     2485.20     37.01 o
  -7   2   6       94.37      104.49     16.43 o
  -6   2   6      707.08      953.60     20.68 o
  -5   2   6     2345.35     2398.00     31.47 o
  -4   2   6    16634.49    16733.04    147.85 o
  -3   2   6       45.04       51.26      3.05 o
  -2   2   6     7244.87     7221.28     67.50 o
  -1   2   6     4779.11     4751.99     47.10 o
   0   2   6     4237.04     4160.09    100.67 o
   1   2   6        1.32        6.27      2.64 o
   2   2   6     1355.68     1357.82     15.80 o
   3   2   6     1763.76     1802.74     23.60 o
   4   2   6    11448.93    11430.49    121.42 o
   5   2   6       81.29       76.65      7.85 o
   6   2   6     1257.50     1262.48     29.04 o
   7   2   6      272.21      323.17     14.38 o
   8   2   6      711.19      717.75     25.41 o
 -10   3   6     2552.69     2386.76     54.83 o
  -9   3   6     3071.31     3087.92     54.54 o
  -8   3   6      439.79      495.01     17.97 o
  -7   3   6     6013.50     6473.64     74.50 o
  -6   3   6     8897.25     9046.09     86.73 o
  -5   3   6       10.18       28.35      6.64 o
  -4   3   6      252.61      277.79      6.76 o
  -3   3   6     2892.28     2921.69     27.56 o
  -2   3   6     9321.09     9436.74     79.00 o
  -1   3   6     2503.94     2427.74     27.46 o
   0   3   6      652.71      660.30     19.45 o
   1   3   6     8965.26     8856.04     69.84 o
   2   3   6     2008.54     2022.56     20.97 o
   3   3   6        1.54       14.58      4.22 o
   4   3   6     2946.46     2898.07     39.78 o
   5   3   6       81.77       72.45      8.45 o
   6   3   6      839.42      892.31     21.39 o
   7   3   6      492.34      506.91     23.13 o
   8   3   6      574.09      596.14     23.34 o
 -10   4   6      549.71      525.75     36.80 o
  -9   4   6      983.12     1003.62     22.77 o
  -8   4   6     4435.06     4460.75     56.89 o
  -7   4   6     2020.08     2050.07     36.75 o
  -6   4   6       19.96       23.04      8.98 o
  -5   4   6     2725.88     2742.39     30.11 o
  -4   4   6     1493.77     1485.10     18.51 o
  -3   4   6     4326.78     4236.71     42.67 o
  -2   4   6      899.80      870.55     12.32 o
  -1   4   6     3554.10     3426.24     33.14 o
   0   4   6    14254.25    14258.86    117.12 o
   1   4   6      943.85      887.78     10.82 o
   2   4   6     4829.98     4863.68     38.75 o
   3   4   6     4499.80     4530.01     47.97 o
   4   4   6      480.63      478.63     15.37 o
   5   4   6      813.08      806.19     18.98 o
   6   4   6       22.81       21.89      6.70 o
   7   4   6     2462.51     2400.96     46.66 o
   8   4   6     2800.34     2781.50     53.09 o
 -10   5   6      567.60      578.99     38.77 o
  -9   5   6       22.58       22.65     10.74 o
  -8   5   6       20.04       26.76      8.67 o
  -7   5   6     1211.80     1297.28     21.43 o
  -6   5   6        4.98       12.08      3.52 o
  -5   5   6     3366.91     3422.98     37.53 o
  -4   5   6      514.31      515.96     12.23 o
  -3   5   6    11258.41    11183.62    102.00 o
  -2   5   6     2648.99     2631.20     26.95 o
  -1   5   6      211.56      228.57      8.27 o
   0   5   6     2561.66     2730.41     28.37 o
   1   5   6     2298.40     2251.57     20.81 o
   2   5   6     3719.72     3748.08     37.04 o
   3   5   6     1819.82     1799.64     24.24 o
   4   5   6      791.99      763.85     29.55 o
   5   5   6     5399.33     5390.91     68.20 o
   6   5   6     1458.99     1405.82     32.22 o
   7   5   6      485.06      503.59     20.72 o
 -10   6   6      296.12      299.82     24.04 o
  -9   6   6      584.36      587.37     27.51 o
  -8   6   6       27.96       39.50      6.88 o
  -7   6   6     2345.93     2360.61     41.04 o
  -6   6   6      238.63      215.17     10.61 o
  -5   6   6     8890.64     8824.10     84.58 o
  -4   6   6     2271.77     2290.05     35.81 o
  -3   6   6      488.57      461.20      8.84 o
  -2   6   6     1853.64     1828.61     19.42 o
  -1   6   6     5730.92     5437.85     52.91 o
   0   6   6      398.54      400.48      9.02 o
   1   6   6     2619.83     2555.87     25.44 o
   2   6   6     1311.29     1342.83     20.38 o
   3   6   6     3822.33     3784.30     46.64 o
   4   6   6     1734.03     1695.92     24.54 o
   5   6   6     1414.68     1322.14     28.99 o
   6   6   6      379.82      380.67     17.39 o
   7   6   6     2554.31     2438.49     47.10 o
 -10   7   6       51.29       38.51     19.06 o
  -9   7   6     3934.16     3966.63     81.85 o
  -8   7   6       28.60       28.26     14.46 o
  -7   7   6     6929.24     6941.14    118.11 o
  -6   7   6      129.73      135.37      9.43 o
  -5   7   6     1247.76     1189.71     24.95 o
  -4   7   6       86.66       88.01      7.45 o
  -3   7   6      896.31      866.61     14.73 o
  -2   7   6      116.32      131.08      5.93 o
  -1   7   6     6175.42     6073.79     55.10 o
   0   7   6      548.60      527.43     10.45 o
   1   7   6     8860.16     8964.73     77.81 o
   2   7   6       38.98       49.03      5.38 o
   3   7   6      185.91      195.79     10.09 o
   4   7   6      164.20      178.65     12.30 o
   5   7   6     1380.18     1424.92     31.09 o
   6   7   6      214.27      218.16     14.80 o
   7   7   6      896.01      903.21     26.98 o
  -9   8   6     1583.72     1428.08     59.80 o
  -8   8   6       73.55       76.23     17.74 o
  -7   8   6      578.30      573.58     25.91 o
  -6   8   6       56.95       69.15     11.21 o
  -5   8   6     2624.37     2505.87     36.10 o
  -4   8   6     3159.65     2990.79     45.26 o
  -3   8   6     2864.20     2722.71     29.37 o
  -2   8   6     5144.71     4963.39     46.87 o
  -1   8   6     5849.82     5673.32     52.57 o
   0   8   6     1647.30     1710.17     23.45 o
   1   8   6      172.81      172.63      7.13 o
   2   8   6       38.05       38.31      6.09 o
   3   8   6     4833.23     4750.45     59.02 o
   4   8   6     1035.26     1023.36     25.04 o
   5   8   6        1.31       17.68      9.98 o
   6   8   6     1091.49     1079.25     24.62 o
   7   8   6     2482.20     2474.37     61.72 o
  -9   9   6      103.55      145.90     23.66 o
  -8   9   6       72.19       76.01     14.12 o
  -7   9   6       61.07       89.53     14.32 o
  -6   9   6     1646.81     1554.08     41.90 o
  -5   9   6     2317.68     2357.65     43.01 o
  -4   9   6        0.41        3.06      6.73 o
  -3   9   6    12183.12    11819.81    110.99 o
  -2   9   6     1093.16     1032.74     17.12 o
  -1   9   6       54.90       71.74      5.20 o
   0   9   6       18.82       26.98      4.54 o
   1   9   6     8669.17     8640.62     76.45 o
   2   9   6     1742.95     1793.42     25.99 o
   3   9   6     1816.53     1816.76     30.59 o
   4   9   6      490.76      489.50     18.16 o
   5   9   6     5423.03     5319.92     79.78 o
   6   9   6      517.00      524.80     26.94 o
   7   9   6        0.46       -0.21     10.19 o
  -9  10   6      977.60      964.84     37.62 o
  -8  10   6     2967.15     2843.76    113.69 o
  -7  10   6     1172.26     1053.59     80.18 o
  -6  10   6     1849.71     1822.50     46.96 o
  -5  10   6     3468.21     3430.36     56.50 o
  -4  10   6      318.04      325.15     17.64 o
  -3  10   6     2995.40     2839.90     34.91 o
  -2  10   6      303.17      309.86      9.75 o
  -1  10   6     3022.85     2845.05     31.24 o
   0  10   6     5099.14     4937.37     52.77 o
   1  10   6     3359.93     3215.23     37.78 o
   2  10   6     1878.35     1846.85     27.04 o
   3  10   6     2667.23     2659.22     45.50 o
   4  10   6      198.24      210.67     13.99 o
   5  10   6      731.34      702.19     21.63 o
   6  10   6      110.24      122.15     19.72 o
   7  10   6      552.73      553.07     29.44 o
  -9  11   6     1117.29     1029.21     39.95 o
  -8  11   6        0.36       -0.67     13.80 o
  -7  11   6     4856.89     4587.60     90.59 o
  -6  11   6     3085.48     3032.94     80.51 o
  -5  11   6        0.85        3.25      7.22 o
  -4  11   6      513.93      537.45     16.32 o
  -3  11   6      421.24      417.09     12.86 o
  -2  11   6     1465.81     1403.68     23.26 o
  -1  11   6      478.53      453.88     10.66 o
   0  11   6      438.63      444.25     10.83 o
   1  11   6     3403.81     3345.55     39.17 o
   2  11   6     1098.52     1129.31     22.38 o
   3  11   6      129.15      145.90     11.75 o
   4  11   6      486.35      529.96     17.05 o
   5  11   6      540.83      523.65     20.44 o
   6  11   6     1415.80     1406.35     44.84 o
  -9  12   6      348.87      373.55     27.94 o
  -8  12   6      811.04      803.76     34.70 o
  -7  12   6       16.87       22.02     11.32 o
  -6  12   6      248.26      246.98     20.85 o
  -5  12   6      596.13      601.83     21.51 o
  -4  12   6     4732.48     4535.53     59.35 o
  -3  12   6     1292.14     1226.44     23.09 o
  -2  12   6      737.67      710.90     21.95 o
  -1  12   6      359.34      343.52     11.57 o
   0  12   6      430.14      416.04     16.61 o
   1  12   6      963.70      934.58     20.18 o
   2  12   6      123.93      146.73     10.33 o
   3  12   6      724.66      759.12     20.07 o
   4  12   6     2886.71     2933.69     45.06 o
   5  12   6       35.27       28.91      8.88 o
   6  12   6     1425.37     1488.14     60.13 o
  -8  13   6       29.73       46.37     14.53 o
  -7  13   6      232.47      202.86     20.68 o
  -6  13   6     1501.37     1553.16     53.23 o
  -5  13   6      506.38      513.65     20.50 o
  -4  13   6      542.93      501.77     16.61 o
  -3  13   6      430.85      405.14     13.61 o
  -2  13   6     5135.47     4915.72     70.50 o
  -1  13   6       36.52       41.84      5.24 o
   0  13   6     1879.83     1947.73     27.87 o
   1  13   6       10.26       26.56      5.68 o
   2  13   6     2745.69     2854.69     43.18 o
   3  13   6     1644.28     1691.03     31.73 o
   4  13   6      361.04      379.37     18.32 o
   5  13   6       43.77       58.02     10.69 o
   6  13   6     1603.06     1620.07     50.18 o
  -8  14   6     3991.75     3903.20     86.86 o
  -7  14   6      127.84      121.85     17.67 o
  -6  14   6     1277.91     1281.88     45.35 o
  -5  14   6        8.74       18.11      7.85 o
  -4  14   6     2480.37     2348.88     34.94 o
  -3  14   6        0.39        3.69      4.60 o
  -2  14   6       48.88       50.50      6.89 o
  -1  14   6      267.83      258.09     10.62 o
   0  14   6    11649.76    11507.37    101.82 o
   1  14   6      192.16      222.58     15.55 o
   2  14   6     1468.98     1563.21     30.02 o
   3  14   6      297.22      296.89     14.48 o
   4  14   6      701.68      647.99     23.53 o
   5  14   6      157.71      171.41     15.39 o
   6  14   6       21.14       35.82     13.48 o
  -8  15   6       31.89       70.32     26.29 o
  -7  15   6      122.58      131.11     20.04 o
  -6  15   6     3339.05     3120.80     72.07 o
  -5  15   6      921.79      961.97     32.10 o
  -4  15   6       40.71       42.71      8.19 o
  -3  15   6     1334.36     1311.45     23.67 o
  -2  15   6     2724.69     2613.98     40.58 o
  -1  15   6      417.73      421.95     17.92 o
   0  15   6        4.68       11.87      5.00 o
   1  15   6      111.57      107.40      8.68 o
   2  15   6     2433.43     2501.72     40.81 o
   3  15   6      145.08      165.85     14.48 o
   4  15   6      798.40      819.77     27.12 o
   5  15   6      967.84     1016.36     31.20 o
  -7  16   6      273.04      243.81     23.85 o
  -6  16   6        1.39        7.30     12.06 o
  -5  16   6      817.55      807.00     27.22 o
  -4  16   6     5379.98     5068.50     67.61 o
  -3  16   6       73.11       69.74      8.49 o
  -2  16   6     1882.87     1850.94     33.12 o
  -1  16   6      518.79      535.37     20.53 o
   0  16   6      672.85      658.80     16.83 o
   1  16   6      191.17      220.91     13.17 o
   2  16   6        0.52        7.65      7.49 o
   3  16   6      572.83      633.32     23.91 o
   4  16   6     2004.93     1979.26     44.58 o
   5  16   6      163.56      170.76     16.40 o
  -7  17   6      786.52      828.41     38.07 o
  -6  17   6      595.04      520.71     58.82 o
  -5  17   6        0.22       11.68      7.71 o
  -4  17   6       82.31       84.88     10.19 o
  -3  17   6      108.43      101.47      8.76 o
  -2  17   6     3159.76     3028.83     46.32 o
  -1  17   6     2111.26     2084.54     42.98 o
   0  17   6      106.99      131.34      9.77 o
   1  17   6     2650.54     2827.90     44.77 o
   2  17   6     1883.22     1873.30     41.63 o
   3  17   6       34.15       30.40     10.02 o
   4  17   6      319.78      313.86     19.72 o
  -6  18   6      273.88      265.41     25.25 o
  -5  18   6     1734.57     1716.64     35.48 o
  -4  18   6        7.02       16.02      7.74 o
  -3  18   6      498.87      473.10     15.32 o
  -2  18   6      167.38      149.90     16.25 o
  -1  18   6     2769.55     2706.62     38.89 o
   0  18   6     2107.49     2111.64     37.47 o
   1  18   6      650.02      668.36     24.16 o
   2  18   6      409.31      453.27     20.98 o
   3  18   6      755.50      778.11     33.93 o
   4  18   6      145.09      144.69     15.79 o
  -5  19   6     1742.26     1644.17     35.24 o
  -4  19   6      162.67      179.10     12.78 o
  -3  19   6     2242.17     2175.46     34.76 o
  -2  19   6      253.34      226.29     14.02 o
  -1  19   6       45.77       49.05      8.12 o
   0  19   6       14.27       10.19      6.98 o
   1  19   6      757.28      802.54     34.56 o
   2  19   6      118.55      140.97     14.76 o
   3  19   6      241.06      265.89     19.51 o
  -4  20   6       31.83       34.29      8.74 o
  -3  20   6      804.93      779.55     20.25 o
  -2  20   6      740.40      739.03     27.15 o
  -1  20   6     1224.08     1297.03     26.10 o
   0  20   6        2.87        8.83      8.82 o
   1  20   6      118.00      119.88     17.59 o
   2  20   6      236.76      264.15     27.93 o
  -3  21   6      635.06      641.98     18.95 o
  -2  21   6       44.10       46.71      9.80 o
  -1  21   6     1884.40     1911.04     46.06 o
   0  21   6       78.37       91.55     16.65 o
   1  21   6     3306.91     3490.68     82.19 o
  -9   0   7     2541.37     2574.23     80.18 o
  -7   0   7      743.41      766.12     25.04 o
  -5   0   7     1625.34     1743.81     43.05 o
  -3   0   7     8067.85     8127.35    120.97 o
  -1   0   7     5341.62     5270.63     84.30 o
   1   0   7       90.73       95.88     11.17 o
   3   0   7       78.91       74.67      9.84 o
   5   0   7     4107.62     4118.78     77.27 o
   7   0   7     1343.35     1349.80     40.79 o
 -10   1   7      117.87      132.07     15.77 o
  -9   1   7     2691.25     2787.73     59.48 o
  -8   1   7      812.97      872.82     23.24 o
  -7   1   7      378.12      454.37     16.41 o
  -6   1   7     2326.53     2482.59     40.68 o
  -5   1   7     6436.08     6628.81     72.23 o
  -4   1   7      668.99      687.85     12.53 o
  -3   1   7      809.65      747.53     17.55 o
  -2   1   7       15.15       25.51      4.18 o
  -1   1   7     5925.88     5860.91     57.42 o
   0   1   7      122.50      121.58      8.29 o
   1   1   7     3686.22     3929.98     46.80 o
   2   1   7     5506.28     5725.44     53.05 o
   3   1   7     3760.45     3869.77     48.55 o
   4   1   7     1601.71     1568.91     26.85 o
   5   1   7     2031.38     2028.56     33.37 o
   6   1   7      240.68      252.29     13.12 o
   7   1   7      756.65      741.83     24.22 o
 -10   2   7      204.99      226.07     27.60 o
  -9   2   7        1.06        5.01      8.12 o
  -8   2   7      427.97      449.94     21.59 o
  -7   2   7     3829.88     4005.74     65.87 o
  -6   2   7      102.66      158.58     25.91 o
  -5   2   7     2172.91     2304.22     30.68 o
  -4   2   7      112.38      114.03      5.82 o
  -3   2   7     1557.62     1517.94     22.12 o
  -2   2   7       13.07       19.98      4.93 o
  -1   2   7      645.26      625.70     11.61 o
   0   2   7      506.54      460.20     11.93 o
   1   2   7     6809.24     6843.39     86.94 o
   2   2   7      526.46      525.00     12.26 o
   3   2   7     6482.86     6444.29     73.55 o
   4   2   7       19.38       31.82      7.98 o
   5   2   7      121.99      110.86     11.76 o
   6   2   7      201.25      184.79     12.14 o
   7   2   7      554.01      551.56     26.65 o
 -10   3   7     2421.62     2495.36     82.81 o
  -9   3   7      794.94      787.76     28.80 o
  -8   3   7       12.99       18.40     12.49 o
  -7   3   7     1318.70     1404.38     36.94 o
  -6   3   7       51.07       52.06      6.32 o
  -5   3   7     1035.32     1021.88     17.77 o
  -4   3   7     2136.82     2154.66     25.52 o
  -3   3   7      776.86      740.19     12.77 o
  -2   3   7    10578.44    10381.46     95.95 o
  -1   3   7      948.38      906.84     14.69 o
   0   3   7      396.23      423.45     11.87 o
   1   3   7     4168.66     4116.65     56.45 o
   2   3   7     1655.24     1665.69     24.35 o
   3   3   7     1011.84     1023.53     24.32 o
   4   3   7       60.96       70.72      9.16 o
   5   3   7      606.20      570.93     20.07 o
   6   3   7     1937.97     1955.71     49.22 o
   7   3   7      857.70      898.65     36.77 o
 -10   4   7       17.19       42.72     17.09 o
  -9   4   7     2314.02     2420.30     40.40 o
  -8   4   7     3872.22     3918.17     55.39 o
  -7   4   7      405.18      407.68     12.43 o
  -6   4   7      682.01      682.57     19.73 o
  -5   4   7      713.30      718.69     16.22 o
  -4   4   7    10924.18    10827.29     99.85 o
  -3   4   7     5938.21     5821.22     57.65 o
  -2   4   7      247.24      236.56      6.89 o
  -1   4   7     5575.11     5400.85     49.59 o
   0   4   7     6922.17     6992.57     68.41 o
   1   4   7      227.54      224.77      7.02 o
   2   4   7      202.88      220.09      9.21 o
   3   4   7      363.81      352.03     12.03 o
   4   4   7     4540.27     4436.83     66.91 o
   5   4   7     1399.15     1403.38     39.10 o
   6   4   7        0.32        6.57      8.01 o
   7   4   7     1040.51     1044.68     37.70 o
 -10   5   7      122.11      149.18     24.32 o
  -9   5   7      568.66      544.31     25.62 o
  -8   5   7     2036.76     2073.60     37.42 o
  -7   5   7      494.56      491.58     14.77 o
  -6   5   7     4995.16     5120.26     69.23 o
  -5   5   7     3082.65     3006.36     45.02 o
  -4   5   7      285.60      291.00      8.69 o
  -3   5   7     1819.99     1772.35     22.88 o
  -2   5   7      512.36      538.78     11.21 o
  -1   5   7     1827.84     1748.50     23.21 o
   0   5   7     1172.93     1156.22     16.53 o
   1   5   7        6.57       15.33      3.32 o
   2   5   7     3555.66     3694.62     43.76 o
   3   5   7     1263.13     1233.26     23.13 o
   4   5   7      146.49      170.69     13.02 o
   5   5   7        1.25       -0.48      9.53 o
   6   5   7      886.39      885.73     42.17 o
   7   5   7        2.16       17.11      9.67 o
  -9   6   7       19.50       30.98      7.95 o
  -8   6   7     1962.09     2059.48     42.50 o
  -7   6   7       18.73       27.39      6.43 o
  -6   6   7      396.07      363.75     15.57 o
  -5   6   7     2235.31     2252.02     36.92 o
  -4   6   7     2763.13     2737.42     31.34 o
  -3   6   7     1207.54     1213.59     17.11 o
  -2   6   7      843.75      853.36     14.83 o
  -1   6   7      223.98      230.44      8.42 o
   0   6   7     9152.51     9027.90     78.82 o
   1   6   7      888.56      894.35     13.34 o
   2   6   7       80.20       88.59      6.72 o
   3   6   7      498.72      523.31     15.21 o
   4   6   7     3088.62     3019.83     62.65 o
   5   6   7      160.20      163.63     13.89 o
   6   6   7      139.43      135.74     16.81 o
   7   6   7      247.55      238.57     18.00 o
  -9   7   7       55.98       69.56      9.31 o
  -8   7   7        0.73        9.73     11.83 o
  -7   7   7      116.86      147.77      9.62 o
  -6   7   7     1456.04     1377.58     27.64 o
  -5   7   7      152.04      147.35     10.20 o
  -4   7   7     2807.14     2685.48     35.43 o
  -3   7   7      138.72      143.13      6.43 o
  -2   7   7    19285.91    18468.79    167.49 o
  -1   7   7        0.03        6.12      3.39 o
   0   7   7      101.49      107.87      6.11 o
   1   7   7       23.29       25.55      4.27 o
   2   7   7     4700.61     4608.49     51.08 o
   3   7   7      180.29      202.82     12.55 o
   4   7   7      469.37      451.86     18.27 o
   5   7   7      114.71      102.33     12.05 o
   6   7   7     5459.00     5394.46     83.33 o
   7   7   7      283.95      229.06     21.71 o
  -9   8   7       13.18       32.20     15.77 o
  -8   8   7     2946.97     2897.21     64.55 o
  -7   8   7     1269.69     1248.27     31.54 o
  -6   8   7      127.33      136.53     13.98 o
  -5   8   7     1462.55     1479.99     29.01 o
  -4   8   7     4014.08     3855.08     47.45 o
  -3   8   7      249.49      241.72      7.84 o
  -2   8   7       60.35       62.24      5.09 o
  -1   8   7      101.60      112.39      5.86 o
   0   8   7     3310.40     3367.03     39.11 o
   1   8   7     4394.39     4462.21     44.57 o
   2   8   7      121.41      134.90      8.44 o
   3   8   7     3068.87     3097.50     50.47 o
   4   8   7     3235.19     3162.51     45.65 o
   5   8   7      370.00      352.75     28.62 o
   6   8   7       53.85       61.39     11.61 o
  -9   9   7     1127.48     1080.48    105.48 o
  -8   9   7     1407.51     1374.81     35.32 o
  -7   9   7       94.81      111.97     16.17 o
  -6   9   7     9962.50     9431.07    150.98 o
  -5   9   7     2234.33     2196.62     76.23 o
  -4   9   7      447.33      463.20     15.03 o
  -3   9   7      803.89      805.21     17.57 o
  -2   9   7     4001.04     3755.15     42.78 o
  -1   9   7      907.18      875.72     14.90 o
   0   9   7     3907.12     3815.95     64.41 o
   1   9   7     1388.04     1349.32     22.25 o
   2   9   7     6762.88     6766.03     78.88 o
   3   9   7      187.04      201.74     11.94 o
   4   9   7      388.39      410.42     15.16 o
   5   9   7      695.94      665.08     23.40 o
  -9  10   7      184.20      182.18     24.97 o
  -8  10   7     2031.85     1961.86     43.72 o
  -7  10   7       16.05       16.41      8.53 o
  -6  10   7       97.62       93.61     11.57 o
  -5  10   7      182.55      184.47     16.65 o
  -4  10   7     4080.29     3884.96     57.55 o
  -3  10   7     3898.43     3882.39     44.88 o
  -2  10   7       61.17       76.63      6.44 o
  -1  10   7     3237.52     3224.18     35.19 o
   0  10   7     5079.38     4974.62     49.30 o
   1  10   7        5.74       10.92      4.79 o
   2  10   7       30.47       34.18      6.51 o
   3  10   7        4.27       10.00      5.97 o
   4  10   7     2149.97     2111.21     38.42 o
   5  10   7     1350.51     1371.52     42.50 o
   6  10   7        1.89        5.50     10.10 o
  -8  11   7      137.55      139.32     40.42 o
  -7  11   7      319.25      314.63     18.47 o
  -6  11   7       16.52       32.21      8.66 o
  -5  11   7     1874.24     1828.73     45.73 o
  -4  11   7     1806.27     1754.18     33.48 o
  -3  11   7     1143.57     1075.14     19.74 o
  -2  11   7     3476.09     3361.25     46.09 o
  -1  11   7     3436.68     3316.01     36.45 o
   0  11   7      159.27      167.14      8.13 o
   1  11   7     2352.38     2269.86     38.16 o
   2  11   7        6.54       19.53      6.52 o
   3  11   7     1663.28     1700.13     31.54 o
   4  11   7      390.12      397.65     18.16 o
   5  11   7     1092.44     1091.60     54.55 o
   6  11   7     1545.04     1496.43     60.46 o
  -8  12   7      530.79      518.75     29.57 o
  -7  12   7     5975.71     5623.21     87.58 o
  -6  12   7      204.62      205.58     17.94 o
  -5  12   7     2021.52     1939.41     59.48 o
  -4  12   7      618.95      589.09     18.56 o
  -3  12   7     1979.17     1781.13     27.07 o
  -2  12   7      312.18      306.61     12.50 o
  -1  12   7       94.21       97.99      6.74 o
   0  12   7       95.57      112.05      7.23 o
   1  12   7     6901.84     6816.36     81.00 o
   2  12   7       12.39       15.84      6.64 o
   3  12   7     3582.71     3626.43     85.82 o
   4  12   7      794.44      842.87     25.76 o
   5  12   7      742.34      786.50     32.98 o
  -8  13   7     1108.92     1109.60     33.76 o
  -7  13   7      774.84      729.71     26.61 o
  -6  13   7     1272.25     1209.53     32.81 o
  -5  13   7     1859.07     1680.36     45.05 o
  -4  13   7      975.14      939.73     19.27 o
  -3  13   7      402.46      414.02     17.74 o
  -2  13   7       48.74      103.01     16.08 o
  -1  13   7     2653.40     2596.03     31.56 o
   0  13   7     1556.70     1566.02     23.09 o
   1  13   7      481.39      507.70     14.70 o
   2  13   7      515.00      543.91     20.54 o
   3  13   7     1481.90     1537.65     34.90 o
   4  13   7       30.55       36.64     11.21 o
   5  13   7      715.13      710.30     32.52 o
  -7  14   7      510.41      502.98     22.65 o
  -6  14   7       44.90       40.37     10.29 o
  -5  14   7       80.52       82.76     13.94 o
  -4  14   7      416.90      427.65     15.03 o
  -3  14   7     5091.24     4850.77     56.27 o
  -2  14   7      194.19      178.35     10.89 o
  -1  14   7     4267.95     4164.46     63.80 o
   0  14   7      211.27      215.54     13.66 o
   1  14   7      566.03      583.18     17.28 o
   2  14   7      186.88      189.57     14.65 o
   3  14   7      547.90      544.52     18.77 o
   4  14   7       16.52       19.22     14.60 o
   5  14   7     1734.96     1895.45     43.47 o
  -7  15   7      471.42      507.16     25.60 o
  -6  15   7     1029.58      995.64     31.13 o
  -5  15   7     3447.45     3297.95     71.30 o
  -4  15   7      584.37      591.59     17.90 o
  -3  15   7      568.00      564.21     17.33 o
  -2  15   7       36.47       43.77      7.41 o
  -1  15   7     1968.37     1867.01     37.89 o
   0  15   7      182.77      196.83     13.11 o
   1  15   7     2147.78     2137.52     41.83 o
   2  15   7     1060.20     1061.20     25.78 o
   3  15   7      940.23      935.25     28.99 o
   4  15   7      317.03      314.60     19.51 o
  -7  16   7     2750.55     2582.89     54.97 o
  -6  16   7      323.79      333.50     20.38 o
  -5  16   7     1246.26     1231.77     40.42 o
  -4  16   7      593.12      565.11     16.19 o
  -3  16   7      253.78      258.37     13.48 o
  -2  16   7        2.96        8.85      6.21 o
  -1  16   7        3.41        2.95      8.59 o
   0  16   7      481.94      465.79     16.81 o
   1  16   7     2562.88     2597.98     42.55 o
   2  16   7       18.21       19.65      7.87 o
   3  16   7     2101.50     2113.18     53.82 o
   4  16   7      827.43      802.39     45.69 o
  -6  17   7      217.63      202.44     21.14 o
  -5  17   7     1711.89     1713.91     49.02 o
  -4  17   7      781.85      734.36     18.92 o
  -3  17   7     1730.65     1647.31     32.39 o
  -2  17   7     2460.87     2455.02     36.60 o
  -1  17   7      174.69      178.74     14.79 o
   0  17   7      483.63      495.71     17.78 o
   1  17   7      331.85      320.68     15.14 o
   2  17   7      123.81      124.10     13.66 o
   3  17   7     1385.68     1454.56     37.94 o
  -5  18   7        6.15       18.56     12.77 o
  -4  18   7      205.96      223.30     12.89 o
  -3  18   7     2424.72     2286.66     40.20 o
  -2  18   7      247.67      234.08     12.73 o
  -1  18   7      727.00      700.29     21.17 o
   0  18   7     1285.52     1427.81     35.95 o
   1  18   7      145.82      154.03     14.73 o
   2  18   7        0.08        5.24      8.15 o
   3  18   7      105.89      117.54     14.77 o
  -4  19   7       59.43       59.17      8.54 o
  -3  19   7      208.84      186.57     13.35 o
  -2  19   7      351.43      338.70     19.70 o
  -1  19   7      391.78      368.17     14.69 o
   0  19   7      193.87      192.28     16.25 o
   1  19   7      151.08      139.35     18.57 o
   2  19   7     1970.54     1983.44     57.79 o
  -3  20   7        5.56        3.41      7.29 o
  -2  20   7        8.97        8.37      6.34 o
  -1  20   7      183.73      235.31     14.95 o
   0  20   7     1647.16     1728.87     99.96 o
  -8   0   8        8.43       33.52     13.80 o
  -6   0   8     5130.62     5300.75     69.77 o
  -4   0   8     1127.96     1201.64     29.25 o
  -2   0   8      614.93      673.56     33.85 o
   0   0   8     2418.08     2452.10     48.89 o
   2   0   8     1005.33     1004.19     44.03 o
   4   0   8     9799.53     9378.81    217.53 o
   6   0   8       56.93       57.83     21.69 o
  -9   1   8      591.19      603.77     26.01 o
  -8   1   8     1836.26     1981.91     47.86 o
  -7   1   8      388.37      421.46     16.99 o
  -6   1   8     2066.31     2193.25     48.74 o
  -5   1   8       25.61       36.84      5.66 o
  -4   1   8     2677.57     2704.53     34.67 o
  -3   1   8      152.85      167.98      8.03 o
  -2   1   8     4905.01     4832.99     56.53 o
  -1   1   8     1182.15     1128.84     20.27 o
   0   1   8     3170.72     3236.48     42.38 o
   1   1   8     1278.42     1247.43     22.79 o
   2   1   8     1651.76     1673.81     33.15 o
   3   1   8       90.76      101.59     14.32 o
   4   1   8     1365.50     1516.62     43.45 o
   5   1   8      141.50      153.01     18.11 o
   6   1   8     1344.10     1285.75     42.75 o
  -9   2   8       35.50       64.38     12.06 o
  -8   2   8     3711.87     3787.58     60.31 o
  -7   2   8     1002.48     1057.75     20.49 o
  -6   2   8      446.80      522.63     13.00 o
  -5   2   8     1566.71     1617.15     21.52 o
  -4   2   8     4353.56     4303.75     45.53 o
  -3   2   8     1408.67     1374.66     21.99 o
  -2   2   8     5950.62     5910.71     66.97 o
  -1   2   8      197.22      191.57      9.19 o
   0   2   8     5904.58     6011.83     69.45 o
   1   2   8     2348.80     2377.41     34.64 o
   2   2   8     1619.51     1672.92     33.38 o
   3   2   8       45.61       25.89     10.66 o
   4   2   8      974.74      979.61     34.15 o
   5   2   8      458.93      445.72     41.40 o
   6   2   8     2054.70     2035.39     55.29 o
  -9   3   8      351.28      353.53     21.11 o
  -8   3   8     1155.78     1169.63     21.17 o
  -7   3   8       31.55       48.49      7.25 o
  -6   3   8     1222.44     1262.86     19.92 o
  -5   3   8     6791.25     6948.02     68.11 o
  -4   3   8      155.09      160.94     12.08 o
  -3   3   8     2983.70     3066.68     35.10 o
  -2   3   8     2016.39     1961.37     28.63 o
  -1   3   8      172.60      166.01      8.62 o
   0   3   8      630.69      654.47     15.64 o
   1   3   8      482.59      489.61     14.35 o
   2   3   8     2847.15     2828.84     47.05 o
   3   3   8     2026.14     2137.20     51.12 o
   4   3   8      142.32      178.79     19.72 o
   5   3   8      308.42      324.35     22.31 o
   6   3   8     1221.48     1182.24     48.96 o
  -9   4   8      246.98      287.59     11.97 o
  -8   4   8       91.31       89.92      7.91 o
  -7   4   8     1643.82     1701.19     30.98 o
  -6   4   8     4701.66     4757.35     66.07 o
  -5   4   8      442.67      484.18     10.92 o
  -4   4   8     3548.14     3495.78     38.90 o
  -3   4   8      909.12      950.59     16.19 o
  -2   4   8      108.77       99.80      7.18 o
  -1   4   8      636.07      598.66     15.51 o
   0   4   8      169.16      151.34      7.62 o
   1   4   8     1693.33     1730.34     22.21 o
   2   4   8     1427.73     1475.22     31.54 o
   3   4   8     1126.62     1129.35     35.08 o
   4   4   8     3195.35     3126.63     55.38 o
   5   4   8     1806.87     1857.58     39.77 o
   6   4   8        0.93        7.23     15.77 o
  -9   5   8     3121.23     3004.06     73.52 o
  -8   5   8      366.79      420.17     15.11 o
  -7   5   8      854.38      876.72     21.36 o
  -6   5   8      194.61      256.87     11.95 o
  -5   5   8     1726.28     1704.50     25.60 o
  -4   5   8      405.94      418.87     10.47 o
  -3   5   8     1383.61     1440.13     24.62 o
  -2   5   8      516.37      527.25     13.59 o
  -1   5   8    10898.49    10768.17    101.47 o
   0   5   8      661.77      649.58     12.47 o
   1   5   8     1677.05     1628.72     21.54 o
   2   5   8       90.63      109.69      8.87 o
   3   5   8     1364.74     1368.18     25.81 o
   4   5   8       18.00       22.39      8.29 o
   5   5   8        0.25       19.35     10.26 o
   6   5   8      223.67      244.27     17.27 o
  -9   6   8       77.53       90.41      8.42 o
  -8   6   8      528.36      528.57     17.53 o
  -7   6   8     3607.33     3739.50     56.63 o
  -6   6   8        6.07        5.64      5.63 o
  -5   6   8      277.38      264.15     16.32 o
  -4   6   8      356.36      370.71     10.15 o
  -3   6   8     7947.42     7736.08     75.82 o
  -2   6   8     2058.59     2131.61     31.91 o
  -1   6   8       60.64       52.39      6.84 o
   0   6   8     1055.58     1066.51     19.43 o
   1   6   8     5106.56     5126.72     50.75 o
   2   6   8      718.96      746.05     28.27 o
   3   6   8      178.36      205.35     11.58 o
   4   6   8       82.06       91.15     15.60 o
   5   6   8     2175.07     2099.82     72.62 o
   6   6   8      402.06      414.81     20.50 o
  -9   7   8      846.94      850.90     26.68 o
  -8   7   8        1.07        6.56      6.43 o
  -7   7   8      403.83      391.51     15.55 o
  -6   7   8      577.73      569.56     17.75 o
  -5   7   8     6819.84     6806.47     76.93 o
  -4   7   8      111.09      131.49     13.28 o
  -3   7   8     1043.54     1082.82     16.38 o
  -2   7   8       40.37       60.95      5.82 o
  -1   7   8      355.08      343.36      9.40 o
   0   7   8        4.44        7.06      3.64 o
   1   7   8      168.37      182.68      9.58 o
   2   7   8       18.52       30.01      6.66 o
   3   7   8     6368.51     6413.84     77.41 o
   4   7   8      101.40      111.43     14.78 o
   5   7   8     1019.46     1024.04     29.61 o
   6   7   8       11.93       11.39     10.03 o
  -9   8   8       25.10       41.31     13.80 o
  -8   8   8      656.15      661.28     29.04 o
  -7   8   8     3939.40     3979.74     61.20 o
  -6   8   8      149.45      162.59     19.45 o
  -5   8   8       62.18       72.44      6.81 o
  -4   8   8      404.08      402.22     12.47 o
  -3   8   8     3549.67     3452.79     36.38 o
  -2   8   8      114.14      111.19      7.15 o
  -1   8   8      102.22      102.62      6.04 o
   0   8   8      727.18      723.26     13.95 o
   1   8   8     3934.98     3896.32     61.82 o
   2   8   8     2690.11     2625.74     55.51 o
   3   8   8      499.99      467.98     22.78 o
   4   8   8       48.62       47.32     11.98 o
   5   8   8     1423.23     1417.33     35.78 o
   6   8   8      108.10       99.79     13.83 o
  -8   9   8      366.85      357.81     23.00 o
  -7   9   8      629.75      637.12     28.11 o
  -6   9   8      960.89      910.17     32.02 o
  -5   9   8      876.44      855.35     18.23 o
  -4   9   8      593.39      570.27     21.53 o
  -3   9   8      866.38      818.92     16.15 o
  -2   9   8      533.09      508.86     10.77 o
  -1   9   8     5617.15     5501.08     53.64 o
   0   9   8      208.04      227.65      9.08 o
   1   9   8     1575.85     1553.98     25.21 o
   2   9   8      827.47      860.22     21.10 o
   3   9   8      123.36      159.19     12.82 o
   4   9   8       47.45       56.16     10.78 o
   5   9   8        4.38        5.69     11.87 o
  -8  10   8        5.96       19.06     11.62 o
  -7  10   8     2044.97     1960.45     90.04 o
  -6  10   8     1509.01     1509.02     42.72 o
  -5  10   8       87.32       91.82      9.21 o
  -4  10   8     4776.75     4759.07     68.83 o
  -3  10   8     2510.39     2496.25     37.20 o
  -2  10   8        3.67        7.60      4.18 o
  -1  10   8       46.63       45.27      5.44 o
   0  10   8       79.45       79.80      6.42 o
   1  10   8     2166.45     2107.97     33.55 o
   2  10   8     1457.66     1511.45     37.15 o
   3  10   8       31.76       33.23      9.67 o
   4  10   8     1286.21     1329.25     34.27 o
   5  10   8      456.39      490.75     22.34 o
  -8  11   8      999.31     1018.20     37.64 o
  -7  11   8      445.47      411.30     24.15 o
  -6  11   8      558.61      534.46     26.01 o
  -5  11   8     4366.86     4185.50     63.36 o
  -4  11   8      485.32      457.29     17.00 o
  -3  11   8     1402.48     1323.37     25.38 o
  -2  11   8     1427.08     1432.55     23.83 o
  -1  11   8        0.22        1.23      4.11 o
   0  11   8      140.66      160.42      8.45 o
   1  11   8       22.59       19.52      5.93 o
   2  11   8      850.99      936.24     26.20 o
   3  11   8     2736.38     2821.01     44.59 o
   4  11   8      184.75      184.50     13.12 o
   5  11   8      224.08      179.74     20.21 o
  -8  12   8     2923.18     2864.61     68.76 o
  -7  12   8       52.19       85.19     14.87 o
  -6  12   8       71.89       73.69     13.85 o
  -5  12   8        0.02        6.49      7.57 o
  -4  12   8        4.31       13.80      6.83 o
  -3  12   8     1635.66     1499.23     28.34 o
  -2  12   8     2602.20     2499.97     34.52 o
  -1  12   8        1.87        0.64      4.26 o
   0  12   8     3056.83     3076.92     40.22 o
   1  12   8     1765.42     1681.52     35.74 o
   2  12   8       14.80       19.28      7.99 o
   3  12   8       72.92       79.07      9.80 o
   4  12   8      312.05      342.12     16.15 o
  -7  13   8      762.35      723.63     44.03 o
  -6  13   8     1048.62      980.18     35.08 o
  -5  13   8      772.58      768.05     22.61 o
  -4  13   8     1219.84     1189.73     28.64 o
  -3  13   8     1179.60     1142.27     24.89 o
  -2  13   8     2224.51     2201.91     32.39 o
  -1  13   8     1695.95     1622.33     30.19 o
   0  13   8     1046.67     1100.38     21.77 o
   1  13   8      512.09      486.29     16.58 o
   2  13   8     1935.03     2008.13     57.01 o
   3  13   8      136.13      158.51     12.62 o
   4  13   8      152.06      164.34     15.26 o
  -7  14   8       15.23       31.74     12.52 o
  -6  14   8     1770.56     1655.88     47.62 o
  -5  14   8      135.07      137.21     12.24 o
  -4  14   8     4539.01     4407.87     59.78 o
  -3  14   8        2.97       13.64      6.58 o
  -2  14   8      103.06      110.90      8.95 o
  -1  14   8        1.14        1.53      6.05 o
   0  14   8      227.62      237.51     11.82 o
   1  14   8       42.74       52.28      9.70 o
   2  14   8     1900.54     1942.33     36.90 o
   3  14   8       37.95       41.39     14.13 o
   4  14   8     2491.06     2336.75    200.19 o
  -6  15   8     1208.38     1147.75     39.73 o
  -5  15   8       46.47       31.08      8.61 o
  -4  15   8      210.59      212.26     11.69 o
  -3  15   8       93.64       88.34      9.69 o
  -2  15   8     2072.76     1959.68     31.20 o
  -1  15   8     1825.51     1880.81     34.39 o
   0  15   8      252.57      269.72     16.57 o
   1  15   8     1332.78     1399.44     33.58 o
   2  15   8     1634.46     1658.03     37.92 o
   3  15   8      136.80      153.16     17.64 o
  -6  16   8       43.38       54.22     14.87 o
  -5  16   8        4.10        7.21      7.88 o
  -4  16   8      580.89      562.30     16.94 o
  -3  16   8      340.92      356.22     15.64 o
  -2  16   8     1832.93     1793.43     30.20 o
  -1  16   8       62.83       55.52      8.92 o
   0  16   8     3869.32     3740.81     76.32 o
   1  16   8      195.31      260.54     17.34 o
   2  16   8       54.08       66.09     11.18 o
   3  16   8      168.19      169.03     27.85 o
  -5  17   8     1439.23     1365.77     33.73 o
  -4  17   8      263.01      252.62     19.89 o
  -3  17   8      549.00      545.43     21.43 o
  -2  17   8     1290.80     1277.39     28.01 o
  -1  17   8       76.46       83.25     13.38 o
   0  17   8      743.69      711.43     29.84 o
   1  17   8       67.58       48.66     13.09 o
   2  17   8      660.25      632.23     24.50 o
  -4  18   8      769.05      700.15     21.50 o
  -3  18   8     1982.33     2030.57     50.77 o
  -2  18   8       19.63       14.70      6.57 o
  -1  18   8       10.11       -2.48      7.33 o
   0  18   8        0.51       10.59      8.49 o
   1  18   8     1361.56     1431.77     37.87 o
  -3  19   8      189.46      187.84     13.93 o
  -2  19   8       95.60       96.98     11.55 o
  -1  19   8     2898.90     2965.09     56.83 o
   0  19   8      275.50      290.89     25.25 o
  -9   0   9      888.11      855.67     45.35 o
  -7   0   9     6380.11     6497.31    102.73 o
  -5   0   9        7.22       59.29     16.76 o
  -3   0   9     1346.58     1264.18     31.16 o
  -1   0   9      677.35      716.77     29.57 o
   1   0   9     5481.09     5649.40    165.61 o
   5   0   9        2.50        0.66     17.09 o
  -9   1   9     1164.46     1100.63     36.70 o
  -8   1   9      366.93      430.19     13.99 o
  -7   1   9      463.17      552.97     28.15 o
  -6   1   9      921.29      935.68     15.92 o
  -5   1   9     2898.97     2949.95     34.96 o
  -4   1   9     2698.66     2830.13     37.81 o
  -3   1   9     1219.62     1268.62     22.26 o
  -2   1   9      298.63      315.23     11.43 o
  -1   1   9     4881.11     4723.87     57.84 o
   0   1   9      226.26      235.92     11.20 o
   1   1   9      210.50      246.35     17.14 o
   2   1   9      853.61      833.54     53.89 o
   3   1   9     4181.42     4282.94     84.81 o
   4   1   9      658.55      676.68     30.44 o
   5   1   9       13.95       24.50     13.24 o
  -9   2   9       35.56       43.27      6.98 o
  -8   2   9      254.56      268.20     12.21 o
  -7   2   9      209.32      213.63      7.94 o
  -6   2   9      432.43      461.09     12.59 o
  -5   2   9     3182.20     3342.41     41.72 o
  -4   2   9     1002.41     1016.00     17.46 o
  -3   2   9     5826.38     5923.83     68.34 o
  -2   2   9      331.69      334.62     11.64 o
  -1   2   9        1.56        5.44      5.51 o
   0   2   9      456.22      431.94     14.04 o
   1   2   9      847.26      837.43     19.55 o
   2   2   9      340.48      342.00     21.03 o
   3   2   9      384.26      487.83     52.25 o
   4   2   9       22.63       41.61     12.99 o
   5   2   9     1447.51     1494.60     61.78 o
  -9   3   9     1869.75     1893.12     59.08 o
  -8   3   9     1509.05     1550.32     27.02 o
  -7   3   9      187.18      221.84     12.79 o
  -6   3   9      855.25      881.53     21.34 o
  -5   3   9     3004.12     3016.95     35.76 o
  -4   3   9      116.08      118.82      7.13 o
  -3   3   9       22.19       27.13      5.17 o
  -2   3   9       46.91       70.04      7.30 o
  -1   3   9     1451.14     1447.04     29.60 o
   0   3   9     3765.21     3777.18     49.53 o
   1   3   9      242.59      227.45     11.67 o
   2   3   9     2473.92     2515.61     57.62 o
   3   3   9      108.37      138.09     23.00 o
   4   3   9        0.39      -10.69     10.69 o
   5   3   9        0.63       16.38     19.06 o
  -9   4   9      787.34      921.36     33.92 o
  -8   4   9       28.16       37.10      6.53 o
  -7   4   9     2647.72     2743.20     36.88 o
  -6   4   9     3500.61     3512.56     44.72 o
  -5   4   9      306.24      332.23     10.20 o
  -4   4   9      361.18      372.03     12.61 o
  -3   4   9        1.95        1.13      4.16 o
  -2   4   9     3989.65     3904.19     49.69 o
  -1   4   9      389.03      448.43     13.61 o
   0   4   9      271.24      248.32     12.59 o
   1   4   9     2806.80     2896.95     41.72 o
   2   4   9     3099.43     3136.63     67.15 o
   3   4   9       10.59       20.02     11.12 o
   4   4   9      200.28      198.68     20.68 o
   5   4   9      105.05      104.22     17.66 o
  -9   5   9       16.64       19.33      6.56 o
  -8   5   9      426.56      422.66     16.50 o
  -7   5   9       44.92       46.76      5.88 o
  -6   5   9       22.94       42.71      5.98 o
  -5   5   9     1831.80     1744.82     27.62 o
  -4   5   9     3541.68     3582.85     42.40 o
  -3   5   9      210.28      213.73      9.03 o
  -2   5   9     4619.48     4472.93     55.36 o
  -1   5   9     1330.71     1266.94     35.79 o
   0   5   9       54.11       75.67      6.68 o
   1   5   9        8.85       14.20      6.41 o
   2   5   9      484.70      489.06     24.16 o
   3   5   9     1085.53     1006.55     54.88 o
   4   5   9     1390.24     1493.61     45.29 o
   5   5   9       10.38        7.46     12.99 o
  -8   6   9       64.86       70.73      9.47 o
  -7   6   9      477.22      487.82     13.29 o
  -6   6   9     1083.59     1079.14     20.63 o
  -5   6   9      144.00      153.38      8.99 o
  -4   6   9        4.29       20.49     10.99 o
  -3   6   9      133.00      122.59      7.66 o
  -2   6   9     6035.63     5942.57     77.78 o
  -1   6   9     1093.57     1066.98     19.07 o
   0   6   9      433.29      429.69     12.43 o
   1   6   9      101.03      121.37     11.48 o
   2   6   9     1333.37     1398.10     40.64 o
   3   6   9       91.71      103.96     15.52 o
   4   6   9     1242.39     1172.42     96.94 o
   5   6   9      117.14       96.30     17.64 o
  -8   7   9     5451.14     5407.67     89.47 o
  -7   7   9       14.48       10.00      5.28 o
  -6   7   9      506.45      500.61     13.94 o
  -5   7   9       65.34       74.21      7.08 o
  -4   7   9     2796.28     2760.53     45.25 o
  -3   7   9      348.10      326.02     10.80 o
  -2   7   9        0.17        4.41      4.73 o
  -1   7   9        2.09        6.31      6.15 o
   0   7   9     7969.20     7936.99     80.07 o
   1   7   9      223.46      213.82     13.90 o
   2   7   9     2162.88     2086.16     40.64 o
   3   7   9       25.88       23.23     11.79 o
   4   7   9      611.65      658.56     30.88 o
   5   7   9      125.82      133.41     25.63 o
  -8   8   9      155.34      160.37     18.35 o
  -7   8   9      151.48      167.79      9.55 o
  -6   8   9     1638.74     1674.58     28.15 o
  -5   8   9      764.04      761.48     17.91 o
  -4   8   9     2393.17     2250.53     34.11 o
  -3   8   9     1668.46     1597.36     24.16 o
  -2   8   9      643.72      722.56     17.67 o
  -1   8   9      245.37      234.47     10.04 o
   0   8   9     1057.56     1016.39     21.52 o
   1   8   9       17.59       28.09      6.98 o
   2   8   9     1115.33     1164.73     29.28 o
   3   8   9      238.08      258.91     16.41 o
   4   8   9      854.77      810.32     47.32 o
   5   8   9      411.63      434.51     27.87 o
  -8   9   9      294.99      308.23     24.16 o
  -7   9   9      422.09      417.66     19.75 o
  -6   9   9       13.59        6.23      5.51 o
  -5   9   9       70.11       78.36      7.97 o
  -4   9   9     3427.03     3268.44     63.93 o
  -3   9   9       98.28       95.57      9.63 o
  -2   9   9     3586.52     3348.88     45.58 o
  -1   9   9     1037.53      988.05     21.20 o
   0   9   9      396.04      383.84     14.29 o
   1   9   9       94.12       92.93      9.10 o
   2   9   9        1.32        5.96     11.92 o
   3   9   9      545.11      561.92     21.43 o
   4   9   9     3531.83     3551.47    111.07 o
  -8  10   9        0.61        6.10     11.32 o
  -7  10   9     1803.27     1758.11     35.64 o
  -6  10   9      903.61      880.88     23.90 o
  -5  10   9      202.03      203.46     13.03 o
  -4  10   9      140.46      125.01     11.07 o
  -3  10   9      180.37      165.93     15.15 o
  -2  10   9     1500.15     1422.98     26.31 o
  -1  10   9      624.20      602.70     15.20 o
   0  10   9      261.82      253.00     12.61 o
   1  10   9     3056.55     3031.82     44.90 o
   2  10   9      254.46      274.59     16.29 o
   3  10   9     1257.11     1194.21     36.96 o
   4  10   9      235.12      223.95     29.25 o
  -7  11   9      257.32      238.55     14.33 o
  -6  11   9     1386.31     1357.12     30.93 o
  -5  11   9      787.89      724.36     21.95 o
  -4  11   9       33.34       33.61      8.00 o
  -3  11   9     1207.00     1203.93     34.99 o
  -2  11   9      135.12      138.15     10.33 o
  -1  11   9     1636.15     1594.92     26.33 o
   0  11   9     2591.78     2603.55     36.42 o
   1  11   9      444.60      451.87     16.51 o
   2  11   9     1549.08     1554.67     31.28 o
   3  11   9     1265.24     1235.35     33.73 o
   4  11   9       36.42       44.01     11.94 o
  -7  12   9      208.04      224.92     16.92 o
  -6  12   9      197.35      189.39     13.28 o
  -5  12   9     2567.15     2540.61     46.18 o
  -4  12   9        0.27       -0.85      6.92 o
  -3  12   9     5366.52     5299.27     78.64 o
  -2  12   9      380.43      387.83     13.26 o
  -1  12   9      116.89      106.53      9.87 o
   0  12   9      241.10      225.94     11.81 o
   1  12   9     1805.14     1778.76     33.60 o
   2  12   9      216.13      251.88     16.46 o
   3  12   9     1000.16     1043.84     26.42 o
  -6  13   9       42.69       33.54      8.45 o
  -5  13   9     2276.75     2279.10     43.74 o
  -4  13   9     1890.08     1778.01     45.77 o
  -3  13   9       35.10       55.24      9.86 o
  -2  13   9      433.03      420.51     14.07 o
  -1  13   9     1645.23     1546.37     30.13 o
   0  13   9        2.72       10.25      6.10 o
   1  13   9      126.49      160.54     12.40 o
   2  13   9      870.88      840.34     33.82 o
   3  13   9     1538.19     1592.50     47.43 o
  -6  14   9       41.04       35.32      9.16 o
  -5  14   9       57.21       74.76     10.50 o
  -4  14   9        1.18        0.50      7.29 o
  -3  14   9      242.18      264.26     14.21 o
  -2  14   9        5.84       15.15      6.27 o
  -1  14   9      819.02      778.68     25.58 o
   0  14   9      197.04      179.02     11.41 o
   1  14   9     2258.71     2297.93     46.42 o
   2  14   9       51.16       49.86      9.72 o
  -5  15   9     1392.74     1411.50     34.05 o
  -4  15   9      781.52      785.17     24.93 o
  -3  15   9      845.02      790.00     22.21 o
  -2  15   9      570.80      578.72     17.07 o
  -1  15   9     1821.20     1845.48     53.15 o
   0  15   9       56.86       46.35      8.94 o
   1  15   9      172.81      195.56     15.81 o
   2  15   9       38.73       56.59      9.88 o
  -5  16   9      584.08      552.15     26.37 o
  -4  16   9       44.54       37.08      9.86 o
  -3  16   9     1862.72     1836.22     35.65 o
  -2  16   9      113.02      116.04     15.48 o
  -1  16   9        6.38        5.03      7.00 o
   0  16   9      403.31      417.47     20.48 o
   1  16   9      528.95      539.59     23.26 o
  -3  17   9      183.58      185.84     12.70 o
  -2  17   9       96.83       98.90      9.78 o
  -1  17   9      160.97      129.92     12.08 o
   0  17   9     1379.78     1336.39     85.44 o
  -8   0  10       83.08       95.66     20.37 o
  -6   0  10        4.89       19.27      6.58 o
  -4   0  10      807.93      869.68     26.65 o
  -2   0  10     5830.64     5785.76    162.00 o
   0   0  10      384.78      417.70     49.95 o
   2   0  10     2206.57     2292.29     79.52 o
   4   0  10       37.88       42.06     19.06 o
  -8   1  10     2124.97     2154.62     31.74 o
  -7   1  10      632.28      658.53     14.30 o
  -6   1  10      161.42      162.83     11.24 o
  -5   1  10      977.29     1021.64     18.46 o
  -4   1  10     3380.52     3420.04     45.26 o
  -3   1  10      691.95      660.14     16.70 o
  -2   1  10      150.89      160.96     10.22 o
  -1   1  10       79.79       75.55     23.66 o
   0   1  10     2677.41     2701.12     40.32 o
   1   1  10      790.61      794.89     23.65 o
   2   1  10        3.99       49.95     17.74 o
   3   1  10     1575.34     1511.00     83.46 o
   4   1  10     1850.51     1920.40     54.36 o
  -8   2  10     1012.50     1069.54     21.91 o
  -7   2  10       11.92       18.02      5.76 o
  -6   2  10     5648.16     5817.68     68.29 o
  -5   2  10       23.78       28.02      5.57 o
  -4   2  10     1096.70     1094.14     22.68 o
  -3   2  10       14.66       24.78     13.56 o
  -2   2  10      553.13      560.26     15.71 o
  -1   2  10        7.60        8.21      9.76 o
   0   2  10      497.28      550.60     19.54 o
   1   2  10       47.53       49.22      9.35 o
   2   2  10     2913.47     2933.06     80.51 o
   3   2  10        1.70       23.58     12.26 o
   4   2  10     1030.71      994.65     38.80 o
  -8   3  10      315.70      296.85     10.29 o
  -7   3  10        2.30        7.86      5.19 o
  -6   3  10       63.40       90.54     31.41 o
  -5   3  10       19.82       29.72      5.44 o
  -4   3  10      616.49      642.06     14.72 o
  -3   3  10     2295.96     2335.99     31.39 o
  -2   3  10        3.27        2.46      5.91 o
  -1   3  10     1546.36     1549.77     32.57 o
   0   3  10     1494.11     1519.83     24.49 o
   1   3  10      114.32       86.85     10.99 o
   2   3  10        1.05       18.40     16.43 o
   3   3  10      228.78      251.28     22.29 o
   4   3  10     1644.44     1727.11     51.58 o
  -8   4  10      114.51       97.73      7.36 o
  -7   4  10      798.59      800.33     24.00 o
  -6   4  10        0.23        2.69      4.89 o
  -5   4  10      458.49      511.05     14.51 o
  -4   4  10      917.20      945.26     18.12 o
  -3   4  10      680.54      678.92     15.44 o
  -2   4  10     4759.48     4645.03     79.02 o
  -1   4  10      599.66      627.67     20.23 o
   0   4  10      861.05      833.84     17.80 o
   1   4  10     2495.55     2409.19     44.94 o
   2   4  10        0.25       -2.46     18.73 o
   3   4  10      469.70      502.75     26.94 o
   4   4  10      187.04      235.66     22.67 o
  -8   5  10      660.79      682.82     16.58 o
  -7   5  10     1682.11     1696.55     28.28 o
  -6   5  10       16.19       20.58      5.96 o
  -5   5  10     1991.62     1968.06     31.44 o
  -4   5  10      704.09      689.53     21.96 o
  -3   5  10       74.72       99.70      7.42 o
  -2   5  10      776.37      736.51     16.31 o
  -1   5  10        0.48        9.19      5.87 o
   0   5  10      208.59      217.18     10.57 o
   1   5  10     4356.56     4533.34     70.34 o
   2   5  10       24.64       31.99     12.77 o
   3   5  10     2630.98     2627.12     63.90 o
   4   5  10        4.60       10.97     12.99 o
  -8   6  10      110.73       98.55      8.30 o
  -7   6  10     1212.71     1220.27     23.37 o
  -6   6  10     1440.51     1401.25     25.58 o
  -5   6  10     2434.66     2475.68     36.93 o
  -4   6  10     1154.73     1106.00     22.30 o
  -3   6  10     1516.77     1437.00     26.01 o
  -2   6  10        5.39       14.43      5.40 o
  -1   6  10      760.18      844.42     17.78 o
   0   6  10     1202.42     1218.40     25.09 o
   1   6  10      680.97      690.50     31.65 o
   2   6  10      941.44      903.82     70.65 o
   3   6  10      814.84      902.07     35.75 o
   4   6  10        2.18        0.19     12.15 o
  -8   7  10       37.34       57.94      7.49 o
  -7   7  10      428.17      454.78     14.60 o
  -6   7  10      344.66      341.97     13.04 o
  -5   7  10      392.86      377.25     13.55 o
  -4   7  10        7.49       14.88      6.16 o
  -3   7  10     2798.94     2867.00     45.44 o
  -2   7  10       14.84       12.84      6.02 o
  -1   7  10     4238.20     4165.99     54.89 o
   0   7  10       26.34       32.02      7.58 o
   1   7  10      339.55      361.42     22.07 o
   2   7  10       15.15       13.47     11.62 o
   3   7  10      498.90      498.50     27.18 o
   4   7  10      280.36      305.31     25.91 o
  -7   8  10      288.57      282.17     12.58 o
  -6   8  10      467.86      479.55     15.24 o
  -5   8  10     1266.45     1247.20     25.04 o
  -4   8  10      779.70      767.72     19.54 o
  -3   8  10      380.72      334.67     15.16 o
  -2   8  10      456.70      435.40     17.17 o
  -1   8  10      872.21      837.78     20.27 o
   0   8  10       95.90      108.16     11.39 o
   1   8  10     1499.57     1439.80     42.97 o
   2   8  10      184.00      213.24     21.32 o
   3   8  10      301.75      340.64     24.31 o
  -7   9  10     1555.86     1555.01     34.11 o
  -6   9  10      321.06      322.87     13.24 o
  -5   9  10     1217.60     1164.91     24.10 o
  -4   9  10      318.91      305.15     12.98 o
  -3   9  10      832.90      770.43     22.17 o
  -2   9  10      138.80      149.86     10.78 o
  -1   9  10       11.43        8.10      7.45 o
   0   9  10      702.20      761.09     23.63 o
   1   9  10     1277.29     1340.36     41.54 o
   2   9  10       30.31       30.56     18.73 o
   3   9  10      399.55      389.94     25.55 o
  -7  10  10     2296.01     2191.53     42.83 o
  -6  10  10      298.65      333.94     16.53 o
  -5  10  10      580.06      537.38     25.35 o
  -4  10  10      227.89      252.86     15.10 o
  -3  10  10     1660.80     1600.50     42.20 o
  -2  10  10     1796.03     1864.67     42.70 o
  -1  10  10      708.28      731.74     22.86 o
   0  10  10       22.44       14.00      8.21 o
   1  10  10      779.99      757.49     24.71 o
   2  10  10      111.68      114.67     13.09 o
   3  10  10      802.64      812.75     35.24 o
  -6  11  10        9.93       29.02      8.53 o
  -5  11  10       95.38       98.97     11.18 o
  -4  11  10      954.85      943.11     26.21 o
  -3  11  10      176.53      210.38     17.97 o
  -2  11  10       36.27       21.34     10.76 o
  -1  11  10     1005.98      993.48     33.63 o
   0  11  10      630.68      630.00     18.97 o
   1  11  10        9.36        6.17      8.27 o
   2  11  10       40.55       37.80     10.07 o
  -6  12  10     2186.23     2049.21     41.93 o
  -5  12  10      250.04      251.18     15.92 o
  -4  12  10      241.50      256.72     16.14 o
  -3  12  10        2.86       -0.19      9.46 o
  -2  12  10      565.27      583.84     21.17 o
  -1  12  10       57.30       44.03     19.06 o
   0  12  10       46.67       39.45      9.49 o
   1  12  10      219.15      165.31     14.83 o
   2  12  10     2218.86     2273.84     47.03 o
  -5  13  10      236.10      208.13     14.89 o
  -4  13  10     2225.84     2193.80     43.68 o
  -3  13  10       10.70        6.77      8.15 o
  -2  13  10        0.32       -2.32      7.62 o
  -1  13  10      131.31      133.78     28.59 o
   0  13  10     1396.59     1484.44     30.65 o
   1  13  10      482.62      435.19     26.46 o
  -5  14  10       25.73       18.22     10.56 o
  -4  14  10      138.08      145.53     13.62 o
  -3  14  10        1.21        3.03      8.14 o
  -2  14  10     4170.81     4177.69     75.73 o
  -1  14  10       82.00       92.43     12.13 o
   0  14  10       67.11       54.69     13.80 o
   1  14  10       12.19        1.38      8.96 o
  -3  15  10      166.55      154.23     14.07 o
  -2  15  10      484.64      427.58     19.95 o
  -1  15  10       99.78       92.84     13.74 o
   0  15  10      541.79      580.30     40.75 o
  -7   0  11      204.20      241.60     16.78 o
  -5   0  11     7821.71     8110.19    107.54 o
  -3   0  11     4243.80     4042.90     76.27 o
  -1   0  11      209.40      263.53     30.23 o
   1   0  11        0.79       24.97     17.74 o
   3   0  11     2516.89     2680.69     95.29 o
  -7   1  11     1682.64     1756.26     29.58 o
  -6   1  11      728.02      721.04     15.18 o
  -5   1  11      215.13      374.48     29.15 o
  -4   1  11      794.06      808.35     17.57 o
  -3   1  11     1174.15     1254.98     42.95 o
  -2   1  11      539.86      576.59     17.32 o
  -1   1  11      458.48      425.85     23.44 o
   0   1  11      618.09      635.30     18.65 o
   1   1  11      954.85     1079.60     55.53 o
   2   1  11      176.62      177.64     20.18 o
   3   1  11      215.46      251.30     29.25 o
  -7   2  11     1153.77     1134.38     20.99 o
  -6   2  11      376.84      376.64     13.48 o
  -5   2  11      446.35      465.19     13.68 o
  -4   2  11      233.70      272.34     11.16 o
  -3   2  11      444.14      455.74     13.78 o
  -2   2  11     1254.81     1234.31     25.27 o
  -1   2  11     4672.17     4688.64     92.99 o
   0   2  11       84.43       98.66      9.74 o
   1   2  11     1285.69     1317.81     54.88 o
   2   2  11      239.70      242.91     22.71 o
   3   2  11       74.62       82.75     16.37 o
  -7   3  11      401.15      426.40     14.11 o
  -6   3  11      670.31      696.37     17.73 o
  -5   3  11       76.86       69.29      7.24 o
  -4   3  11     1441.53     1463.71     24.36 o
  -3   3  11      617.31      660.17     16.07 o
  -2   3  11       37.69       27.19      8.98 o
  -1   3  11      913.02      914.73     21.84 o
   0   3  11        0.05        7.46      8.92 o
   1   3  11      475.25      515.57     29.25 o
   2   3  11      384.93      456.38     26.95 o
   3   3  11      149.84      139.83     19.28 o
  -7   4  11       89.57      106.52      9.10 o
  -6   4  11      885.72      911.15     20.59 o
  -5   4  11     1053.00     1091.53     22.93 o
  -4   4  11       43.02       57.95      7.68 o
  -3   4  11      335.64      316.93     11.78 o
  -2   4  11     1307.81     1341.43     23.67 o
  -1   4  11       76.53       70.95      8.80 o
   0   4  11      129.26      170.23     12.11 o
   1   4  11      437.96      477.63     26.29 o
   2   4  11      450.87      491.06     27.58 o
   3   4  11     1168.70     1209.47     43.19 o
  -7   5  11      315.48      331.52     18.88 o
  -6   5  11      400.94      436.78     17.83 o
  -5   5  11      177.61      199.98     11.30 o
  -4   5  11     1113.44     1063.73     20.61 o
  -3   5  11      118.17      109.48      9.57 o
  -2   5  11      835.12      888.59     21.57 o
  -1   5  11       77.44       63.84      8.64 o
   0   5  11     2418.91     2395.64     46.15 o
   1   5  11       55.87       72.04     14.87 o
   2   5  11      261.44      200.79     21.36 o
   3   5  11       65.41       47.85     17.42 o
  -7   6  11      101.32       94.98      8.89 o
  -6   6  11      581.85      529.04     16.33 o
  -5   6  11      112.64       99.20      9.30 o
  -4   6  11      739.97      767.27     19.59 o
  -3   6  11      771.18      787.85     19.82 o
  -2   6  11     1376.48     1378.05     27.19 o
  -1   6  11      313.74      356.31     14.75 o
   0   6  11      344.30      392.69     18.85 o
   1   6  11      498.55      476.34     26.69 o
   2   6  11      905.61      965.22     54.55 o
  -6   7  11     1184.25     1169.74     24.67 o
  -5   7  11        0.01       16.38      6.61 o
  -4   7  11     3055.85     3036.45     44.65 o
  -3   7  11       74.27       81.71      9.19 o
  -2   7  11        2.30       -1.66      6.22 o
  -1   7  11       24.47       40.15      7.99 o
   0   7  11      638.76      641.46     22.83 o
   1   7  11        0.11       -5.99     11.59 o
   2   7  11      176.73      239.62     23.38 o
  -6   8  11      857.29      860.40     21.36 o
  -5   8  11      430.49      399.73     14.92 o
  -4   8  11      213.59      241.69     12.89 o
  -3   8  11      495.30      478.53     18.84 o
  -2   8  11     1458.48     1388.99     28.84 o
  -1   8  11      564.10      595.36     43.23 o
   0   8  11      293.63      345.21     21.11 o
   1   8  11      253.84      245.98     24.64 o
   2   8  11     1321.20     1313.46     44.36 o
  -6   9  11       87.33       77.19      9.16 o
  -5   9  11      146.84      166.43     11.31 o
  -4   9  11       23.80       28.34      7.31 o
  -3   9  11      350.97      321.38     16.25 o
  -2   9  11     1119.00     1157.38     22.56 o
  -1   9  11        0.77      -11.74     14.46 o
   0   9  11      672.03      641.26     23.13 o
   1   9  11        1.01        0.00     12.26 o
  -5  10  11     2282.10     2355.18     45.77 o
  -4  10  11      378.89      403.23     18.43 o
  -3  10  11     1080.81     1054.94     28.50 o
  -2  10  11      245.48      253.88     16.24 o
  -1  10  11        1.53        9.70     11.79 o
   0  10  11       53.69       62.17     11.64 o
   1  10  11       46.37       37.44     14.03 o
  -5  11  11        3.79        6.10      8.07 o
  -4  11  11     1284.03     1206.27     31.17 o
  -3  11  11      728.07      762.21     24.64 o
  -2  11  11       38.80       36.06     15.97 o
  -1  11  11      100.13       69.01     21.03 o
   0  11  11       38.15       43.14     14.17 o
  -4  12  11        0.59        2.79      9.57 o
  -3  12  11       13.82       12.04      8.85 o
  -2  12  11       73.51       51.40     12.91 o
  -1  12  11     1959.54     2032.23     53.02 o
   0  12  11      173.37      166.76     22.67 o
  -2  13  11       97.69       90.11     15.15 o
  -6   0  12      163.88      163.93     13.34 o
  -4   0  12       19.31       40.80     12.49 o
  -2   0  12       22.38       50.23     17.09 o
   0   0  12     1722.24     1757.99     71.63 o
  -6   1  12     1197.34     1231.00     23.17 o
  -5   1  12      267.04      253.05     11.81 o
  -4   1  12      486.99      456.01     14.54 o
  -3   1  12      818.83      793.91     18.63 o
  -2   1  12     1906.05     1964.77     34.86 o
  -1   1  12       71.99       90.75     16.43 o
   0   1  12      604.88      595.55     35.82 o
   1   1  12        7.69        9.20     12.55 o
  -6   2  12        9.46       21.48      9.93 o
  -5   2  12       75.49       98.60      8.63 o
  -4   2  12     1860.69     1981.17     37.17 o
  -3   2  12       47.31       74.25      8.25 o
  -2   2  12      769.53      781.50     21.19 o
  -1   2  12       32.53       22.94      7.05 o
   0   2  12        3.39       -7.37     11.84 o
   1   2  12       86.61      128.01     18.59 o
  -6   3  12      163.67      153.78     10.77 o
  -5   3  12       20.70       13.22      6.72 o
  -4   3  12      255.53      237.98     14.06 o
  -3   3  12        2.94       -4.85      6.52 o
  -2   3  12      689.65      729.37     22.04 o
  -1   3  12      557.55      599.31     20.97 o
   0   3  12        1.99       15.29     15.44 o
   1   3  12      663.18      660.49     31.60 o
  -6   4  12      290.41      277.63     14.74 o
  -5   4  12      182.82      166.40     11.41 o
  -4   4  12        5.64        5.81      6.25 o
  -3   4  12      142.04      156.38     14.13 o
  -2   4  12       60.79       79.70      9.70 o
  -1   4  12     1073.31     1087.51     25.78 o
   0   4  12     1673.80     1624.14     75.25 o
   1   4  12       19.28       27.61     13.66 o
  -5   5  12      342.70      375.00     15.09 o
  -4   5  12        7.32       10.74      7.20 o
  -3   5  12     2434.54     2538.83     40.81 o
  -2   5  12      417.10      449.55     16.81 o
  -1   5  12      428.64      381.00     16.18 o
   0   5  12       29.38       49.72     14.85 o
   1   5  12      697.27      727.86     39.43 o
  -5   6  12     1751.02     1729.43     32.07 o
  -4   6  12      299.85      300.14     14.33 o
  -3   6  12        8.10       16.45     10.35 o
  -2   6  12      829.49      775.47     21.53 o
  -1   6  12      537.98      557.23     27.58 o
   0   6  12      368.87      386.72     24.86 o
  -5   7  12      191.15      178.41     13.62 o
  -4   7  12       98.24      114.22     10.49 o
  -3   7  12      294.62      299.86     16.68 o
  -2   7  12       37.26       33.27      7.54 o
  -1   7  12      396.67      397.41     19.74 o
   0   7  12       68.16       86.72     17.03 o
  -4   8  12      193.14      187.88     12.59 o
  -3   8  12        0.65        0.27      6.86 o
  -2   8  12      416.57      421.95     14.93 o
  -1   8  12     1478.58     1484.73     36.05 o
  -3   9  12      835.95      784.89     25.47 o
  -2   9  12       37.37       47.98     12.99 o
 
